# Supplementary material for: African swine fever virus hijacks lipolysis induced by chaperone-mediated autophagy to upregulate fatty acid β-oxidation and promote viral replication
Source: mBio. 2026 Mar 9;17(4):e03368-25. doi: 10.1128/mbio.03368-25 (PMC13064677; doi:10.1128/mbio.03368-25)
Supplement: Table S1 — Differentially expressed metabolites in PAMs after ASFV infection. [file mbio.03368-25-s0006.xlsx]

## Sheet: File explanation
Name	Description
ID	The data number of this compound in this qualitative analysis
compound name	Compound names obtained from qualitative matching analysis by mass spectrometry
rt	Chromatographic retention time of the compound
subclass	Level 4 classification of the compound in the HMDB database
VIP	The variable importance in projection of the compound was obtained by the OPLS-DA model
P-VALUE	The P value obtained by t-test for the comparison of the compound in this group
Q-VALUE	Hypothesis test statistics (p-values) after adjusting for multiple hypothesis testing
FOLD CHANGE	The fold relationship between the two groups of experiments was compared
LOG_FOLDCHANGE	Take the logarithm with base 2 of the fold change
Group	Comparison group name
Cpd_all	Total number of compounds detected
Cpd_diff	Number of differential compounds
Cpd_diff_up	Number of up-regulated compounds
Cpd_diff_down	Number of down-regulated compounds
Super.Class	Level 2 classification of the compound in the HMDB database
KEGG COMPOUND ID	KEGG compound accession number of the compound
M1	Absolute quantification value of sample M1
M2	Absolute quantification value of sample M2
M3	Absolute quantification value of sample M3
M4	Absolute quantification value of sample M4
M5	Absolute quantification value of sample M5
M6	Absolute quantification value of sample M6
Mean M	Mean absolute quantification value of technical replicates for sample M
A6_1	Absolute quantification value of sample A6_1
A6_2	Absolute quantification value of sample A6_2
A6_3	Absolute quantification value of sample A6_3
A6_4	Absolute quantification value of sample A6_4
A6_5	Absolute quantification value of sample A6_5
A6_6	Absolute quantification value of sample A6_6
Mean A6	Mean absolute quantification value of technical replicates for sample A6
A12_1	Absolute quantification value of sample A12_1
A12_2	Absolute quantification value of sample A12_2
A12_3	Absolute quantification value of sample A12_3
A12_4	Absolute quantification value of sample A12_4
A12_5	Absolute quantification value of sample A12_5
A12_6	Absolute quantification value of sample A12_6
Mean A12	Mean absolute quantification value of technical replicates for sample A12
A24_1	Absolute quantification value of sample A24_1
A24_2	Absolute quantification value of sample A24_2
A24_3	Absolute quantification value of sample A24_3
A24_4	Absolute quantification value of sample A24_4
A24_5	Absolute quantification value of sample A24_5
A24_6	Absolute quantification value of sample A24_6
Mean A24	Mean absolute quantification value of technical replicates for sample A24
A48_1	Absolute quantification value of sample A48_1
A48_2	Absolute quantification value of sample A48_2
A48_3	Absolute quantification value of sample A48_3
A48_4	Absolute quantification value of sample A48_4
A48_5	Absolute quantification value of sample A48_5
A48_6	Absolute quantification value of sample A48_6
Mean A48	Mean absolute quantification value of technical replicates for sample A48
	Differential metabolites were screened using the criteria: VIP > 1 and P-value < 0.05

## Sheet: Statistics of Cpd_diff
Group	Cpd_all	Cpd_diff	Cpd_diff_up	Cpd_diff_down
M VS A6	1275	258	251	7
M VS A12	1275	312	303	9
M VS A24	1275	378	326	52
M VS A48	1275	359	335	24

## Sheet: A6 VS M
ID	compound name	rt	subclass	Super.Class	KEGG COMPOUND ID	M1	M2	M3	M4	M5	M6	MEAN M	A6_1	A6_2	A6_3	A6_4	A6_5	A6_6	MEAN A6	VIP	P-VALUE	Q-VALUE	FOLD CHANGE	LOG_FOLDCHANGE
145	Cer(18:1/14:0)	7.93348	CER	CER		0.000154247	0.000137968	0.000137653	0.00010563	0.000164102	0.000168004	0.000144601	0.000165744	0.000213555	0.000250786	0.0001673	0.000188487	0.000169025	0.000192483	1.55896	0.0168673	0.11328	1.33113	0.412656
151	Cer(18:1/20:0)	10.276	CER	CER		0.00169225	0.00160223	0.00163866	0.00204415	0.00234901	0.00211471	0.00190683	0.00190278	0.00254529	0.00281196	0.00211804	0.00227992	0.00224938	0.00231789	1.33806	0.0464613	0.226966	1.21557	0.281635
156	Cer(18:1/26:1)	11.5443	CER	CER		0.000399816	0.00036826	0.000357738	0.000447743	0.000465448	0.000397958	0.00040616	0.000514523	0.0004978	0.000574915	0.00043067	0.000444222	0.000464389	0.000487753	1.56927	0.0150127	0.104597	1.20089	0.264101
163	DAG(14:0/18:1)	9.35638	DAG	DAG		8.78753e-05	9.50649e-05	9.64948e-05	0.000106082	0.000132798	0.000123205	0.00010692	0.000188656	0.000267472	0.000237616	0.000180592	0.000217192	0.000176555	0.000211347	2.10758	8.26636e-05	0.0040537	1.97669	0.983083
164	DAG(16:0/16:1)	9.38377	DAG	DAG	C00165	0.000982722	0.000968046	0.00112273	0.00112825	0.00121288	0.00123552	0.00110836	0.00147655	0.00166707	0.00166288	0.00137338	0.00169885	0.00138333	0.00154368	2.02001	0.000202431	0.00630181	1.39276	0.477947
166	DAG(14:0/20:4)	8.53236	DAG	DAG		3.11804e-06	4.7345e-06	4.40068e-06	1.74256e-06	6.671e-06	5.24941e-06	4.31936e-06	5.55e-06	7.57087e-06	8.29438e-06	7.34645e-06	9.93056e-06	9.45739e-06	8.02494e-06	1.65162	0.00300331	0.0351304	1.8579	0.893672
168	DAG(16:0/18:3)	8.96055	DAG	DAG		1.53985e-05	2.96287e-05	2.57451e-05	2.30283e-05	2.64818e-05	3.52556e-05	2.5923e-05	4.6966e-05	2.90287e-05	4.6332e-05	3.08084e-05	3.86287e-05	3.93945e-05	3.85264e-05	1.57171	0.0116817	0.0891868	1.48619	0.571614
169	DAG(16:1/18:2)	8.83002	DAG	DAG	C00165	5.24689e-06	5.88712e-06	7.37316e-06	6.46775e-06	6.28674e-06	8.27734e-06	6.58983e-06	1.42132e-05	1.0054e-05	1.01676e-05	9.59616e-06	1.1042e-05	5.29557e-06	1.00614e-05	1.5168	0.0196715	0.126673	1.52681	0.61052
170	DAG(16:0/18:2)	9.49962	DAG	DAG	C00165	0.000720531	0.00117425	0.00113656	0.000951091	0.00107583	0.00151259	0.00109514	0.00133983	0.0014823	0.00174497	0.00125976	0.00175809	0.0014043	0.00149821	1.55957	0.0147371	0.103811	1.36805	0.45212
171	DAG(16:1/18:1)	9.43572	DAG	DAG		8.79458e-05	0.000113745	0.000113491	8.90018e-05	0.000123404	0.000145106	0.000112116	0.000190266	0.000253441	0.000284641	0.000195785	0.000255482	0.000232859	0.000235412	2.10806	3.38588e-05	0.00268023	2.09973	1.0702
172	DAG(16:0/18:1)	10.1063	DAG	DAG	C00165	0.0048732	0.00607917	0.00615212	0.00582428	0.00525615	0.00542288	0.0056013	0.00808023	0.0078479	0.00792309	0.00746989	0.0079068	0.00741143	0.00777322	2.15601	2.98915e-06	0.000762233	1.38775	0.472751
173	DAG(16:1/18:0)	10.139	DAG	DAG	C00165	0.000175648	0.000257928	0.000224341	0.000220436	0.000211677	0.000210508	0.000216756	0.000375149	0.000341534	0.000384535	0.000328902	0.000388031	0.000317284	0.000355906	2.14847	7.4079e-06	0.0013493	1.64196	0.715421
175	DAG(14:0/20:0)	10.7992	DAG	DAG		6.88727e-05	7.5924e-05	8.13416e-05	9.04501e-05	7.16005e-05	6.29553e-05	7.51907e-05	0.000118655	0.000122655	0.000112652	0.000103914	9.42488e-05	9.77147e-05	0.000108307	1.98463	0.000308043	0.00785509	1.44043	0.526495
176	DAG(14:0/22:6)	8.30896	DAG	DAG		1.02623e-06	1.79946e-06	8.02434e-07	1.44888e-06	7.79314e-07	8.5115e-07	1.11791e-06	1.95511e-06	2.4364e-06	2.31307e-06	1.79936e-06	2.07851e-06	2.72925e-06	2.21862e-06	1.88454	0.000531724	0.0109346	1.98461	0.988855
181	DAG(16:0/20:3)	9.69097	DAG	DAG		0.000234267	0.000445326	0.00037854	0.000311012	0.000371461	0.00046375	0.000367393	0.000467244	0.000422427	0.000536911	0.000510672	0.000545479	0.000449205	0.000488656	1.52456	0.0132234	0.0974559	1.33007	0.411497
183	DAG(18:1/18:2)	9.57093	DAG	DAG		9.1541e-05	0.000178547	0.000151419	0.000111289	0.000167436	0.00021404	0.000152379	0.00018115	0.000205012	0.000265371	0.00022113	0.000270079	0.000216961	0.000226617	1.58577	0.0095009	0.0786601	1.4872	0.572596
185	DAG(18:0/18:2)	10.267	DAG	DAG	C00165	0.000289206	0.000530914	0.000478892	0.000364179	0.0005967	0.000756638	0.000502755	0.000625033	0.000788883	0.000876095	0.000629024	0.000880682	0.000751025	0.000758457	1.57298	0.0112003	0.0860262	1.5086	0.593212
186	DAG(18:1/18:1)	10.165	DAG	DAG		0.000288144	0.000453554	0.000398565	0.00034723	0.000554604	0.000614384	0.000442747	0.00076405	0.000841544	0.00104191	0.000668474	0.000996321	0.000851763	0.000860677	1.9607	0.000272501	0.00764588	1.94395	0.95899
187	DAG(18:0/18:1)	10.8279	DAG	DAG		0.000548541	0.000811882	0.000773963	0.000671768	0.00118123	0.00129659	0.000880662	0.00146913	0.00160108	0.001885	0.00122756	0.00165843	0.00156405	0.00156754	1.84351	0.000979786	0.0162451	1.77996	0.831843
189	DAG(16:1/22:6)	8.36354	DAG	DAG		5.3275e-06	7.03897e-06	6.06399e-06	6.49209e-06	6.60981e-06	4.42739e-06	5.99329e-06	7.76225e-06	9.48664e-06	1.06781e-05	8.65341e-06	1.18176e-05	1.17082e-05	1.00177e-05	1.95139	0.000437392	0.0100142	1.67149	0.741131
191	DAG(16:0/22:6)	9.07772	DAG	DAG		0.000390939	0.000507342	0.000435251	0.000510701	0.000455681	0.000388959	0.000448146	0.000687001	0.00049857	0.000702162	0.00062787	0.000552152	0.00061021	0.000612994	1.83985	0.00165611	0.0229515	1.36785	0.451906
192	DAG(18:1/20:5)	8.86774	DAG	DAG		2.09205e-05	2.92415e-05	2.49027e-05	2.01543e-05	2.29295e-05	1.9154e-05	2.28837e-05	2.69161e-05	2.45273e-05	3.67844e-05	3.02324e-05	3.44691e-05	3.38874e-05	3.11361e-05	1.67009	0.00742809	0.0657696	1.36062	0.444266
194	DAG(16:0/22:5)	9.36374	DAG	DAG		0.000720047	0.0011295	0.000956989	0.000926842	0.000880699	0.000910493	0.000920762	0.00132907	0.00106392	0.00140569	0.00130708	0.00130857	0.00130702	0.00128689	1.91652	0.000455082	0.0101795	1.39764	0.482991
195	DAG(18:1/20:4)	9.3982	DAG	DAG		0.00405007	0.00565428	0.00498692	0.00549423	0.00468172	0.00444943	0.00488611	0.00616764	0.00567982	0.00721392	0.00604325	0.00653661	0.00663333	0.0063791	1.84794	0.00118218	0.0183814	1.30556	0.384666
196	DAG(18:2/20:3)	9.37734	DAG	DAG		1.8828e-05	2.99122e-05	2.43756e-05	2.51233e-05	2.6794e-05	2.34079e-05	2.47402e-05	3.30016e-05	3.09343e-05	4.00898e-05	3.37078e-05	3.72736e-05	3.54335e-05	3.50734e-05	1.92041	0.000439841	0.0100142	1.41767	0.503523
197	DAG(18:1/20:3)	9.74539	DAG	DAG		0.000587167	0.000863517	0.00069331	0.000734323	0.000602044	0.000570097	0.000675076	0.00103636	0.00073175	0.000983237	0.00104466	0.000876975	0.000863887	0.000922812	1.73532	0.00433681	0.0442355	1.36697	0.450985
198	DAG(18:1/20:2)	10.2433	DAG	DAG		4.02244e-05	7.69099e-05	6.22185e-05	4.36607e-05	6.06803e-05	8.68366e-05	6.17551e-05	7.70886e-05	9.24222e-05	0.000106142	0.000101592	0.000114711	8.97475e-05	9.69505e-05	1.71816	0.00334384	0.0373982	1.56992	0.650692
199	DAG(18:1/20:1)	10.8426	DAG	DAG		4.8516e-05	8.18501e-05	6.46403e-05	6.00075e-05	6.92925e-05	8.02083e-05	6.74191e-05	0.000117939	0.000104167	0.000143034	0.000126052	0.000110192	0.000110195	0.000118596	2.04589	5.99683e-05	0.00337201	1.75909	0.814832
200	DAG(18:2/22:6)	8.52977	DAG	DAG		2.27319e-05	2.71518e-05	2.44694e-05	2.96923e-05	2.72284e-05	1.89377e-05	2.50353e-05	4.13077e-05	2.8978e-05	4.22915e-05	3.21491e-05	3.30567e-05	5.62044e-05	3.89979e-05	1.70383	0.00937804	0.0786601	1.55772	0.639436
201	DAG(18:1/22:6)	9.14154	DAG	DAG		0.00016709	0.000202053	0.00017906	0.000189603	0.00015888	0.000132955	0.000171607	0.000350127	0.000209427	0.000291847	0.000284132	0.000255026	0.000300093	0.000281775	1.96288	0.00046998	0.0103298	1.64198	0.715438
202	DAG(18:2/22:5)	9.05924	DAG	DAG		3.19811e-06	2.95886e-06	1.64702e-08	4.24729e-06	1.7378e-06	3.16269e-06	2.55354e-06	6.19649e-06	5.42196e-06	5.88717e-06	4.18929e-06	3.89875e-06	6.83815e-06	5.4053e-06	1.02906	0.00394166	0.0409403	2.11679	1.08188
203	DAG(18:0/22:6)	9.14782	DAG	DAG		8.35487e-06	1.08343e-05	7.46575e-06	7.68775e-06	4.79645e-06	5.3511e-06	7.41504e-06	1.55148e-05	8.5186e-06	8.69272e-06	1.1823e-05	1.23148e-05	1.13727e-05	1.13728e-05	1.54902	0.016881	0.11328	1.53374	0.617058
204	DAG(18:1/22:5)	9.42607	DAG	DAG		0.000188741	0.00025174	0.000209579	0.000233507	0.000197206	0.000191832	0.000212101	0.000307081	0.000292845	0.000360765	0.000324425	0.00035751	0.000335507	0.000329689	2.10922	1.53173e-05	0.00195296	1.5544	0.636355
205	DAG(18:2/22:4)	9.35056	DAG	DAG		1.9218e-05	2.32674e-05	2.75991e-05	2.1796e-05	2.11551e-05	1.95382e-05	2.20956e-05	4.0908e-05	2.60323e-05	3.4769e-05	3.69764e-05	3.62198e-05	2.88198e-05	3.39542e-05	1.93798	0.000988557	0.0162451	1.53669	0.619829
206	DAG(18:1/22:4)	9.93246	DAG	DAG		0.000449857	0.000626305	0.000578268	0.000586902	0.000427828	0.000467797	0.000522826	0.000999889	0.000746494	0.00103003	0.000992102	0.000828016	0.000776837	0.000895561	2.03768	0.000126062	0.00518482	1.71292	0.776461
208	Cer(18:0/14:0)	8.17521	DCER	DCER		8.64084e-06	1.55053e-05	9.23935e-06	1.28204e-05	1.76495e-05	9.62565e-06	1.22468e-05	3.15669e-05	3.81409e-05	3.61235e-05	2.87812e-05	2.29155e-05	1.91098e-05	2.94396e-05	1.99061	0.000478004	0.0103298	2.40386	1.26535
210	Cer(18:0/16:0)	9.00119	DCER	DCER		0.000672766	0.000574394	0.000602527	0.000564478	0.000753267	0.000607014	0.000629074	0.00069417	0.000897643	0.000815717	0.000836659	0.000798293	0.000618921	0.000776901	1.56501	0.0156578	0.106837	1.23499	0.304499
212	Cer(18:0/18:0)	9.59373	DCER	DCER		0.000137958	0.000190875	0.000147395	0.000170879	0.000147709	0.000133537	0.000154725	0.000299283	0.000281835	0.000288822	0.000271569	0.000252105	0.00023105	0.000270777	2.14658	6.87825e-06	0.0013493	1.75005	0.807396
215	Cer(18:0/22:1)	10.5238	DCER	DCER		1.45439e-05	9.88086e-06	1.29663e-05	2.90023e-05	3.02746e-05	1.05468e-05	1.78691e-05	2.23759e-05	3.3793e-05	3.14725e-05	2.47123e-05	3.38468e-05	3.33305e-05	2.99218e-05	1.51825	0.019038	0.123216	1.6745	0.743729
217	Cer(18:0/24:1)	11.1749	DCER	DCER		0.00013158	0.000136594	0.000131333	0.000160069	0.000167771	0.000130506	0.000142976	0.000246228	0.000248735	0.000345725	0.000212648	0.000241943	0.000214821	0.000251683	2.05995	0.0019228	0.0253465	1.76032	0.815842
219	Cer(18:0/26:1)	11.5692	DCER	DCER		7.09124e-06	9.29896e-06	9.17857e-06	7.56374e-06	1.11421e-05	9.34155e-06	8.93603e-06	1.30482e-05	1.05712e-05	1.07374e-05	9.92575e-06	1.12364e-05	1.21226e-05	1.12736e-05	1.63	0.0111104	0.0860262	1.26159	0.335242
228	DGDG(12:0/18:1)	12.8508	DGDG	DGDG		0.00239425	0.00202263	0.0022552	0.00299657	0.00257402	0.00233286	0.00242925	0.00352926	0.00362851	0.00364963	0.00236565	0.00286044	0.00373763	0.00329519	1.62753	0.00827079	0.0717364	1.35646	0.439846
230	DGDG(14:0/16:1)	12.8793	DGDG	DGDG		0.00222127	0.00201116	0.00212581	0.00259923	0.0029894	0.00205016	0.00233284	0.00324882	0.00369145	0.00339938	0.00225483	0.00271482	0.00357085	0.00314669	1.56064	0.0143789	0.10185	1.34887	0.431749
244	DGDG(16:1/18:0)	13.4255	DGDG	DGDG		1.07091e-06	1.86695e-08	1.04128e-06	1.90101e-06	9.32444e-07	4.56492e-07	9.03468e-07	7.57054e-07	2.38831e-06	2.33191e-06	1.85713e-06	2.60909e-06	3.323e-06	2.21108e-06	1.17397	0.0133818	0.097496	2.44733	1.29121
254	FFA(14:0)	3.59794	FFA	FFA		0.00527582	0.00221422	0.00383704	0.00344922	0.00413227	0.00347824	0.00373114	0.00554826	0.0047763	0.00774375	0.00542693	0.00458641	0.00558297	0.00561077	1.56929	0.0120915	0.0913455	1.50377	0.588584
255	FFA(16:2)	3.11158	FFA	FFA		0.00159581	0.00124355	0.00107209	0.00129275	0.00121186	0.00110205	0.00125302	0.00131708	0.00170252	0.00200114	0.00135204	0.00181504	0.00181345	0.00166688	1.56933	0.0123642	0.0927316	1.33029	0.411741
256	FFA(16:1)	3.91083	FFA	FFA		0.0371349	0.0302621	0.0309621	0.0275102	0.0293221	0.0333541	0.0314243	0.0367897	0.0344188	0.0392294	0.0365518	0.041174	0.0383182	0.037747	1.73319	0.00378992	0.039937	1.20121	0.264483
266	FFA(20:1)	5.72107	FFA	FFA		0.00779763	0.00679989	0.00623382	0.00635912	0.00710063	0.00679066	0.00684696	0.00806242	0.00860672	0.00966678	0.00751689	0.00935113	0.00824798	0.00857532	1.85366	0.00158915	0.0222656	1.25243	0.324727
272	FFA(22:2)	5.8742	FFA	FFA		0.00183044	0.00124871	0.00142683	0.00135644	0.00138554	0.00154957	0.00146626	0.00183693	0.00188166	0.00246875	0.00176303	0.00159336	0.001801	0.00189079	1.58167	0.0166987	0.113249	1.28954	0.366852
273	FFA(22:1)	6.48225	FFA	FFA		0.00139822	0.00102077	0.0011967	0.00099808	0.00119434	0.00107741	0.00114759	0.00177927	0.00147473	0.00142868	0.00147205	0.00156173	0.00170984	0.00157105	1.94333	0.000515924	0.0107837	1.369	0.453126
274	FFA(22:0)	7.34939	FFA	FFA		0.00154962	0.0019312	0.00177696	0.00155123	0.00197539	0.00184985	0.00177238	0.00199646	0.00208731	0.002149	0.00184693	0.00208737	0.00212015	0.00204787	1.60385	0.0107105	0.0846496	1.15544	0.20844
276	FFA(24:5)	5.1492	FFA	FFA		0.00453852	0.0033627	0.00344878	0.0031039	0.00312934	0.00304723	0.00343841	0.0045544	0.0056236	0.00575413	0.00493315	0.00536726	0.00483303	0.0051776	1.99874	0.000176319	0.00630181	1.50581	0.59054
277	FFA(24:4)	5.5588	FFA	FFA		0.00329314	0.00312147	0.00301724	0.00302334	0.00276601	0.00308639	0.00305127	0.00458707	0.00513023	0.00543551	0.00421034	0.00497856	0.00426466	0.00476773	2.16457	0.000167391	0.00627717	1.56254	0.643895
278	FFA(24:3)	6.06151	FFA	FFA		0.000824681	0.000516801	0.000703255	0.000574941	0.000623954	0.000462568	0.0006177	0.00102798	0.000988604	0.00121819	0.000920676	0.000910076	0.000961984	0.00100458	1.9493	0.000275982	0.00764588	1.62633	0.701621
281	FFA(24:0)	8.28887	FFA	FFA		0.0065572	0.00570229	0.0055971	0.00544143	0.00590405	0.00643529	0.00593956	0.00674585	0.00734984	0.00792922	0.00654854	0.00724178	0.00745029	0.00721092	1.87127	0.00099088	0.0162451	1.21405	0.279827
284	FFA(26:4)	5.84238	FFA	FFA		4.63583e-05	2.77815e-05	3.19469e-05	3.26564e-05	3.28376e-05	3.17016e-05	3.38804e-05	4.01644e-05	5.62064e-05	5.66331e-05	5.65007e-05	4.69266e-05	5.02256e-05	5.11095e-05	1.86312	0.00103639	0.0167266	1.50853	0.59314
285	FFA(26:3)	6.7324	FFA	FFA		0.000202133	0.00012375	0.000108106	0.000133992	0.000156213	9.67646e-05	0.000136826	0.000289396	0.000265709	0.00024145	0.000201906	0.000206944	0.000222726	0.000238022	1.89386	0.000692262	0.0131736	1.73959	0.798747
300	HexCer(18:1/14:0)	7.1859	HCER	HCER		5.83975e-05	8.58998e-05	7.28172e-05	5.99538e-05	0.00011087	5.14819e-05	7.32367e-05	0.000180654	0.000139028	0.000149213	0.000171307	0.000130006	0.000179252	0.000158243	2.04593	5.27204e-05	0.00320088	2.16071	1.11151
302	HexCer(18:1/16:1)	7.68612	HCER	HCER		8.79774e-06	2.73229e-06	6.20422e-06	5.78905e-06	8.01687e-06	3.09093e-06	5.77185e-06	7.51704e-06	9.30812e-06	1.04791e-05	7.35228e-06	8.536e-06	7.10303e-06	8.38259e-06	1.29172	0.0462328	0.226719	1.45232	0.538363
303	HexCer(18:0/16:1)	7.91908	HCER	HCER		4.60062e-05	4.60269e-05	5.31044e-05	4.01228e-05	5.55098e-05	4.75402e-05	4.80517e-05	6.66593e-05	5.12261e-05	5.71971e-05	4.81239e-05	6.96809e-05	6.17855e-05	5.91121e-05	1.51531	0.0235099	0.14345	1.23018	0.298866
304	HexCer(18:1/16:0)	7.92496	HCER	HCER		0.00307039	0.00303025	0.00308776	0.00298089	0.0030223	0.00255854	0.00295836	0.00385807	0.00301273	0.00314592	0.00349763	0.00352288	0.00320298	0.00337337	1.52475	0.0204231	0.130197	1.14029	0.189395
305	HexCer(18:0/16:0)	7.93197	HCER	HCER		0.000130778	0.000129982	0.000152059	0.000130466	0.000132703	0.000136275	0.000135377	0.000210929	0.000173215	0.000160701	0.0001564	0.000212051	0.000165272	0.000179761	1.92034	0.00617692	0.0570693	1.32786	0.409098
308	HexCer(18:1/18:0)	8.69497	HCER	HCER		0.000205236	0.000223167	0.000267025	0.00026083	0.000254712	0.00030971	0.000253447	0.000353318	0.000388523	0.000364188	0.000328711	0.000378911	0.000440337	0.000375665	1.99651	0.000201071	0.00630181	1.48222	0.567763
309	HexCer(18:0/18:0)	8.67959	HCER	HCER		7.14044e-06	4.51206e-06	4.18454e-06	6.07883e-06	3.65511e-06	8.0532e-06	5.60403e-06	1.02637e-05	7.1614e-06	8.70531e-06	9.19236e-06	1.09572e-05	9.26299e-06	9.25716e-06	1.7336	0.00225779	0.0285018	1.65188	0.724105
312	HexCer(18:1/20:0)	9.44445	HCER	HCER		0.00077241	0.000860611	0.00104486	0.00099631	0.000985307	0.000718708	0.000896368	0.00117474	0.000964183	0.00102844	0.000914766	0.00122488	0.00114882	0.00107597	1.40173	0.036465	0.194087	1.20037	0.263477
314	HexCer(18:1/22:1)	9.44339	HCER	HCER		0.000235939	0.000214505	0.000257512	0.000232221	0.000218728	0.000167064	0.000220995	0.000337221	0.000232801	0.000306621	0.00028147	0.00034381	0.000375036	0.000312826	1.74386	0.00346687	0.03778	1.41554	0.50135
315	HexCer(18:1/22:0)	10.1881	HCER	HCER		0.0110222	0.0104983	0.0113734	0.011755	0.0111415	0.00953029	0.0108868	0.013564	0.0116568	0.0112847	0.0119185	0.0116333	0.0118077	0.0119775	1.3999	0.0387948	0.202719	1.10019	0.137749
316	HexCer(18:0/22:1)	10.1786	HCER	HCER		0.000166196	0.000147633	0.000152051	0.000165636	0.000153447	0.000122859	0.000151304	0.000222198	0.000170058	0.000194702	0.000178113	0.000158512	0.000216788	0.000190062	1.60179	0.0104552	0.0843694	1.25616	0.329022
317	HexCer(18:0/22:0)	10.1876	HCER	HCER		0.000555534	0.000565006	0.000550467	0.000632265	0.000567013	0.000479414	0.000558283	0.000790482	0.000653456	0.000743471	0.000680767	0.000570461	0.000760754	0.000699898	1.71695	0.00440514	0.0445759	1.25366	0.326149
318	HexCer(18:1/24:1)	10.1468	HCER	HCER		0.0111215	0.0103971	0.0106564	0.01116	0.0116306	0.009428	0.0107323	0.0134892	0.0118232	0.0116564	0.0121455	0.0121932	0.0119531	0.0122101	1.72074	0.00504492	0.0498626	1.1377	0.18612
319	HexCer(18:0/24:1)	10.805	HCER	HCER		0.000609695	0.000526374	0.000516328	0.000612035	0.000605155	0.000461894	0.000555247	0.000899015	0.000800206	0.000794704	0.000622907	0.000696764	0.00069843	0.000752004	1.84121	0.00204419	0.0263266	1.35436	0.437612
321	HexCer(18:0/24:0)	10.8914	HCER	HCER		0.00228932	0.00198246	0.00216644	0.00219355	0.00246174	0.00178905	0.00214709	0.00320628	0.00284688	0.00282328	0.00247134	0.00250646	0.00278371	0.00277299	1.85052	0.00155584	0.0222656	1.29151	0.369058
322	HexCer(18:1/26:1)	10.8313	HCER	HCER		0.00112538	0.000983224	0.00112749	0.00101579	0.00113123	0.000803375	0.00103108	0.00203024	0.00165055	0.00166253	0.00144389	0.0014298	0.00166328	0.00164671	2.05078	0.000136466	0.00543733	1.59708	0.675433
323	HexCer(18:0/26:1)	10.8341	HCER	HCER		2.91807e-05	2.56882e-05	2.06319e-05	2.44602e-05	2.56442e-05	1.44683e-05	2.33456e-05	4.22219e-05	2.85264e-05	3.93804e-05	3.51285e-05	3.10844e-05	3.91539e-05	3.59159e-05	1.73077	0.00192833	0.0253465	1.53845	0.621474
324	HexCer(18:1/26:0)	11.4719	HCER	HCER		0.000833493	0.000705301	0.00073037	0.000874054	0.000864382	0.000553485	0.000760181	0.00141234	0.00121156	0.00112678	0.000933693	0.000934029	0.00107055	0.00111483	1.80112	0.00271095	0.0329187	1.46653	0.552403
325	HexCer(18:0/26:0)	11.2891	HCER	HCER		1.58348e-05	1.89937e-05	2.12745e-05	1.78601e-05	1.60587e-05	1.21771e-05	1.70332e-05	3.89231e-05	3.05613e-05	2.69928e-05	1.8193e-05	2.53636e-05	2.67191e-05	2.77922e-05	1.77536	0.0055158	0.0528771	1.63165	0.706332
337	Hex2Cer(18:0/22:0)	9.79806	LCER	LCER		3.09907e-05	2.12732e-05	2.22425e-05	4.84968e-06	2.36122e-05	2.09127e-05	2.06468e-05	2.70807e-05	2.4677e-05	3.12168e-05	2.7189e-05	3.54734e-05	3.66289e-05	3.03776e-05	1.15367	0.036459	0.194087	1.4713	0.557089
343	Hex2Cer(18:0/24:0)	10.4626	LCER	LCER		0.000110862	9.76711e-05	0.000120434	0.000130229	7.52215e-05	0.00011615	0.000108428	0.000127781	0.00020777	0.000161869	0.000103376	0.000135625	0.000141527	0.000146325	1.35377	0.0453404	0.224066	1.34951	0.432437
366	LPE(16:0)	3.76661	LPE	LPE		0.015635	0.016823	0.0172724	0.0153843	0.0128054	0.0144199	0.01539	0.0102258	0.0109923	0.00999361	0.0116515	0.0112943	0.0151233	0.0115468	1.79375	0.00345874	0.03778	0.75028	-0.4145
393	LPI(20:3)	2.63166	LPI	LPI		2.04656e-08	1.86695e-08	1.64702e-08	0.0406073	0.0132966	9.66507e-09	0.00898399	0.032781	0.0312839	0.0229801	0.016217	0.027344	0.03321	0.0273027	1.62597	0.0295024	0.170206	3.03903	1.60361
401	LPS(18:0)	4.09195	LPS	LPS		0.00665266	0.0110394	0.0180181	0.0132028	0.0219765	0.0184751	0.0148941	0.00735429	0.00667795	0.00745569	0.00588241	0.00986893	0.0127415	0.00833013	1.4222	0.0263191	0.155356	0.559291	-0.83833
429	MGDG(16:0/20:3)	7.97676	MGDG	MGDG		0.0211069	0.0209637	0.0260185	0.0583668	0.0233408	0.0410546	0.0318085	0.0251536	0.0159531	0.00737941	0.0276178	0.00761309	0.00642252	0.0150233	1.46387	0.0431629	0.218383	0.472302	-1.08222
452	MGDG(16:0/22:0)	9.58468	MGDG	MGDG		0.0804602	0.121878	0.121348	0.293392	0.215675	0.0531075	0.147643	0.0940024	1.00071e-08	0.0845036	0.10008	1.22371e-08	3.52876e-08	0.046431	1.35899	0.0378633	0.199486	0.314481	-1.66896
504	PC(18:2/20:3)	7.56592	PC	PC	C00157	2.04656e-08	1.86695e-08	1.64702e-08	2.09011e-08	3.32843e-08	9.66507e-09	1.99093e-08	3.52462e-08	0.0183526	0.0476897	0.0183598	0.0111757	0.0286345	0.0207021	1.93869	0.0262797	0.155356	1.03982e+06	19.9879
559	PE(16:0/18:2)	8.10808	PE	PE	C00350	0.0190383	0.0252831	0.0180334	0.016286	0.0295368	0.0251158	0.0222156	0.0273034	0.0297642	0.0328791	0.023871	0.0384565	0.0332238	0.0309163	1.56449	0.0149936	0.104597	1.39165	0.476798
563	PE(P-18:1/16:1)	8.4346	PE	PE		0.000590006	0.000531043	0.000431474	0.000472032	0.000483202	0.000431945	0.00048995	0.000590774	0.00074805	0.000558665	0.00060767	0.000955388	0.00056298	0.000670588	1.59136	0.0247119	0.147923	1.36869	0.452791
572	PE(O-18:0/16:1)	9.26329	PE	PE		3.95309e-05	3.92211e-05	8.00328e-05	2.94867e-05	4.18796e-05	6.277e-05	4.88202e-05	5.29315e-05	6.76708e-05	6.52129e-05	8.97066e-05	0.000125371	8.66343e-05	8.12545e-05	1.51276	0.0315852	0.177406	1.66436	0.73497
580	PE(18:2/18:3)	7.09666	PE	PE		2.09599e-05	8.81475e-06	2.50388e-05	1.61413e-05	1.54093e-05	1.92975e-05	1.76103e-05	2.0986e-05	2.88078e-05	2.60491e-05	3.3621e-05	2.28078e-05	1.91484e-05	2.52367e-05	1.34232	0.0361656	0.194087	1.43307	0.519106
585	PE(18:1/18:3)	7.65456	PE	PE	C00350	9.47337e-05	8.09422e-05	0.000112893	9.52485e-05	5.83093e-05	4.19833e-05	8.0685e-05	9.97056e-05	0.000173775	0.000161411	0.00015713	0.000102085	0.000123491	0.000136266	1.57546	0.0082186	0.0717364	1.68887	0.756056
587	PE(P-18:2/18:2)	7.97465	PE	PE		0.000433098	0.000365108	0.000472759	0.000466804	0.000421127	0.000209008	0.000394651	0.000503332	0.000950302	0.000850888	0.000502501	0.000497709	0.000472663	0.000629566	1.43907	0.0339851	0.18758	1.59525	0.673781
611	PE(O-16:0/20:1)	9.86929	PE	PE		7.35149e-05	5.13676e-05	4.24236e-05	6.28465e-05	4.70181e-05	4.77226e-05	5.41489e-05	8.11051e-05	6.21871e-05	6.09062e-05	9.98943e-05	7.52156e-05	5.81269e-05	7.29059e-05	1.39709	0.0430023	0.218383	1.3464	0.429103
622	PE(P-18:1/20:5)	7.91625	PE	PE		0.00054042	0.00060495	0.000620986	0.000313266	0.000499968	0.000567855	0.000524574	0.000587098	0.000955465	0.00131086	0.000865192	0.000690324	0.000766515	0.000862576	1.61237	0.0139512	0.100496	1.64434	0.717504
624	PE(16:0/22:5)	7.96527	PE	PE	C00350	0.0077015	0.00964118	0.00600423	0.00674276	0.00743219	0.00837383	0.00764928	0.00698309	0.0126831	0.013555	0.00883931	0.00973851	0.0112794	0.0105131	1.39728	0.0299454	0.171213	1.37439	0.458788
660	PE(P-18:1/22:6)	8.19065	PE	PE		0.00216887	0.00263453	0.00223125	0.00239227	0.00134484	0.00233034	0.00218368	0.00259686	0.00305545	0.0041463	0.00325162	0.00269474	0.00217403	0.0029865	1.35693	0.0358371	0.194087	1.36764	0.451692
663	PE(18:2/22:4)	7.97064	PE	PE		0.00049972	0.00050557	0.000395986	0.000532725	0.000578017	0.000480132	0.000498692	0.000523507	0.000686181	0.00114405	0.000560578	0.000655894	0.000919425	0.000748272	1.48173	0.0499414	0.238484	1.50047	0.585416
665	PE(P-18:0/22:6)	8.87712	PE	PE		0.00619372	0.00729986	0.00583621	0.0069388	0.00707669	0.0054367	0.00646366	0.00868177	0.00806028	0.01222	0.00722129	0.00659504	0.00790451	0.00844715	1.41889	0.044944	0.222971	1.30687	0.386112
668	PE(18:1/22:4)	8.53352	PE	PE	C00350	0.00415969	0.00480866	0.00355536	0.00445188	0.00410514	0.004319	0.00423329	0.00401285	0.00596858	0.00960033	0.00566998	0.00575308	0.00602671	0.00617192	1.50287	0.0488334	0.235665	1.45795	0.543941
672	PE(18:0/22:4)	9.19853	PE	PE	C00350	0.0851837	0.0932614	0.0668122	0.0876897	0.0899785	0.0741206	0.082841	0.0876237	0.0916843	0.139452	0.104722	0.097257	0.107201	0.104657	1.43485	0.0304906	0.173551	1.26334	0.337247
673	PE(P-18:0/22:4)	9.63146	PE	PE		0.113025	0.14485	1.64702e-08	0.138059	0.109445	9.66507e-09	0.0842298	3.52462e-08	1.00071e-08	3.4435e-08	1.80326e-08	0.0870026	3.52876e-08	0.0145005	1.13503	0.0472921	0.229268	0.172153	-2.53823
963	PS(14:0/18:0)	7.61	PS	PS		2.04656e-08	7.77324e-05	7.2748e-05	3.08114e-05	3.32843e-08	9.66507e-09	3.02259e-05	7.60795e-05	0.00012166	3.31486e-05	0.000112121	7.95134e-05	5.89895e-05	8.0252e-05	1.38384	0.0326237	0.181638	2.65508	1.40875
1052	PS(20:3/20:4)	6.91	PS	PS		2.04656e-08	1.86695e-08	1.64702e-08	2.09011e-08	3.32843e-08	9.66507e-09	1.99093e-08	3.52462e-08	0.000100524	3.4435e-08	3.89656e-05	4.83523e-05	6.01158e-05	4.13379e-05	1.7011	0.0457172	0.225056	2076.31	11.0198
1079	PS(20:0/20:3)	8.51	PS	PS		2.04656e-08	5.58462e-05	5.25902e-05	2.09011e-08	3.2425e-05	9.66507e-09	2.34854e-05	9.47712e-05	0.000161756	7.41191e-05	4.058e-05	4.4942e-05	0.000116089	8.87096e-05	1.45865	0.013375	0.097496	3.77722	1.91732
1103	PS(20:2/22:4)	7.49387	PS	PS		0.000316042	0.000129381	0.000158246	2.09011e-08	3.32843e-08	9.66507e-09	0.000100622	0.000700822	0.000276931	0.000641207	0.000223108	0.000132816	0.000285642	0.000376754	1.40882	0.0298496	0.171213	3.74425	1.90468
1104	PS(20:3/22:3)	8.35768	PS	PS		2.04656e-08	8.30325e-05	1.64702e-08	4.71392e-05	5.9177e-05	7.69586e-05	4.43907e-05	0.000118763	0.000164573	0.000405049	0.000111434	0.000128387	0.000198839	0.000187841	1.27202	0.0237396	0.14345	4.23154	2.08118
1124	PS(20:1/22:0)	9.18408	PS	PS		0.000505636	0.00015737	0.000364973	0.000300512	0.000212876	0.000350851	0.00031537	0.00102982	0.00156433	0.00205605	0.000310952	0.000319186	0.000947058	0.0010379	1.50671	0.0495457	0.237484	3.29106	1.71855
1148	PS(22:1/22:1)	9.34266	PS	PS		2.04656e-08	1.86695e-08	5.58498e-05	2.09011e-08	3.32843e-08	9.66507e-09	9.32546e-06	3.52462e-08	0.000177268	0.000278564	4.55156e-05	9.19435e-05	0.000111945	0.000117545	1.61085	0.043598	0.219713	12.6048	3.6559
1192	TAG(46:3)_FA18:2	12.2891	TAG	TAG		6.16972e-06	1.86695e-08	1.01614e-05	2.09011e-08	6.41395e-06	6.30278e-06	4.8479e-06	3.1771e-06	1.00071e-08	3.4435e-08	1.80326e-08	1.22371e-08	3.52876e-08	5.4785e-07	1.21464	0.0470857	0.229138	0.113008	-3.14551
1205	TAG(46:0)_FA18:0	13.5536	TAG	TAG		1.266e-05	7.86864e-06	6.45143e-06	1.33127e-05	1.56096e-05	2.32816e-05	1.31973e-05	4.0179e-05	1.88509e-05	2.32424e-05	1.56309e-05	2.88753e-05	3.20198e-05	2.64664e-05	1.59916	0.013654	0.0989141	2.00543	1.00392
1218	TAG(47:0)_FA16:0	13.7135	TAG	TAG		0.000166157	0.000192728	0.000212034	0.000210773	0.000236185	0.000276844	0.000215787	0.000281214	0.000312027	0.00027967	0.000226736	0.000255534	0.000240463	0.000265941	1.46089	0.0311366	0.17566	1.23242	0.301498
1230	TAG(48:3)_FA16:1	12.8306	TAG	TAG		8.43966e-05	4.67857e-05	8.41951e-05	4.77834e-05	7.32691e-05	0.000139777	7.93678e-05	7.45526e-05	3.78345e-05	2.81544e-05	2.84745e-05	5.61394e-05	3.19744e-05	4.2855e-05	1.42929	0.0440405	0.220202	0.539954	-0.889092
1246	TAG(48:0)_FA18:0	13.9568	TAG	TAG		0.000158854	0.000170172	0.000171653	0.000201541	0.000150058	0.000184982	0.000172877	0.000288839	0.000311221	0.000226602	0.000226597	0.000296321	0.000256762	0.000267724	2.05078	0.000202647	0.00630181	1.54864	0.631002
1247	TAG(48:0)_FA14:0	13.9477	TAG	TAG		6.0828e-05	6.7048e-05	5.5139e-05	8.82591e-05	6.86256e-05	6.47181e-05	6.74363e-05	8.09433e-05	0.000101551	0.000121568	8.0914e-05	8.65701e-05	0.000105336	9.61471e-05	1.731	0.00518894	0.0505031	1.42575	0.511717
1248	TAG(48:0)_FA16:0	13.9495	TAG	TAG		0.00404149	0.0038795	0.00368972	0.00512388	0.00362541	0.00416598	0.00408766	0.00560738	0.00502436	0.00503417	0.00506275	0.00476349	0.00574783	0.00520666	1.80179	0.00213278	0.0271929	1.27375	0.349083
1249	TAG(49:0)_FA16:0	14.0432	TAG	TAG		0.000214383	0.000198664	0.000272595	0.000261584	0.000193796	0.000176073	0.000219516	0.000337359	0.000289027	0.000291969	0.000311533	0.000285674	0.000275561	0.00029852	1.82696	0.00154731	0.0222656	1.3599	0.443505
1250	TAG(49:0)_FA17:0	14.0786	TAG	TAG		0.000137163	0.000150631	0.000177777	0.000169468	0.000122943	0.00015361	0.000151932	0.000236398	0.000197409	0.000238439	0.000214545	0.000219969	0.000202578	0.000218223	2.0125	0.000106628	0.00503523	1.43632	0.522377
1267	TAG(50:1)_FA16:0	13.9549	TAG	TAG	C00422	0.000722807	0.0008492	0.000730147	0.000852229	0.000787877	0.000891883	0.000805691	0.00130692	0.00113179	0.00110916	0.00121177	0.0011622	0.0010445	0.00116106	2.12995	1.81288e-05	0.0021013	1.44107	0.527141
1269	TAG(50:1)_FA18:0	13.9711	TAG	TAG	C00422	6.71046e-05	9.86981e-05	9.86637e-05	6.7069e-05	0.000108385	9.54219e-05	8.92237e-05	0.000153323	0.000120912	0.000150542	0.000132887	0.000127469	0.000121275	0.000134401	1.88644	0.000657106	0.0128894	1.50634	0.591048
1271	TAG(50:1)_FA18:1	13.9527	TAG	TAG	C00422	0.000427183	0.000604633	0.000482058	0.000558458	0.000598905	0.000680705	0.000558657	0.000824514	0.000810565	0.000704711	0.000797446	0.000862561	0.000684865	0.000780777	1.87965	0.000820696	0.0149169	1.3976	0.482948
1274	TAG(50:0)_FA16:0	14.3305	TAG	TAG	C00422	0.00231968	0.00268165	0.0028936	0.00297132	0.00240134	0.00228658	0.00259236	0.00403195	0.0036276	0.00324663	0.00353799	0.00313952	0.00337219	0.00349265	1.95713	0.000507183	0.0107776	1.34728	0.430054
1275	TAG(50:0)_FA18:0	14.331	TAG	TAG	C00422	0.0019855	0.00236373	0.00250357	0.00266704	0.0020855	0.0021372	0.00229042	0.00355769	0.00336826	0.00284837	0.00309549	0.00303477	0.00302341	0.00315467	2.01551	0.000196507	0.00630181	1.37733	0.461873
1289	TAG(50:4)_FA20:4	13.053	TAG	TAG	C00422	2.76411e-06	9.12139e-06	4.15155e-06	4.448e-06	4.10995e-06	9.66507e-09	4.10078e-06	1.3768e-05	2.11684e-05	1.61965e-05	9.19174e-06	1.48501e-05	1.01433e-05	1.42197e-05	1.24519	0.000830567	0.0149169	3.46756	1.79392
1295	TAG(50:3)_FA18:2	13.1996	TAG	TAG	C00422	3.00161e-05	2.98595e-05	2.60304e-05	2.17735e-05	2.71744e-05	3.55889e-05	2.84071e-05	4.65537e-05	4.05579e-05	4.41449e-05	3.47173e-05	3.71396e-05	3.28768e-05	3.93317e-05	1.76999	0.00366739	0.0396265	1.38457	0.469439
1304	TAG(50:2)_FA18:2	13.6102	TAG	TAG	C00422	0.000103015	0.000148763	0.000128452	0.000175351	0.000154417	0.000122472	0.000138745	0.000273163	0.000246113	0.000182186	0.000219313	0.000247374	0.000170695	0.000223141	1.88921	0.00148786	0.0218049	1.60828	0.685518
1307	TAG(50:2)_FA16:0	13.6018	TAG	TAG	C00422	0.000265154	0.000356028	0.000342504	0.000296007	0.000345863	0.000364437	0.000328332	0.000623123	0.000431751	0.000366134	0.000482875	0.00047093	0.000382709	0.000459587	1.74555	0.00947974	0.0786601	1.39976	0.485182
1308	TAG(51:2)_FA16:0	13.7821	TAG	TAG		1.04701e-05	6.81738e-06	1.75693e-05	7.61225e-06	9.90561e-06	1.07723e-05	1.05245e-05	2.00578e-05	2.39226e-05	1.0743e-05	1.45807e-05	1.57783e-05	1.29968e-05	1.63465e-05	1.47115	0.0430432	0.218383	1.55319	0.635234
1312	TAG(51:2)_FA18:2	13.7181	TAG	TAG		6.44336e-06	1.86695e-08	5.13093e-06	6.95727e-06	3.32843e-08	6.62077e-06	4.20071e-06	1.82511e-05	1.40166e-05	5.42904e-06	1.35305e-05	1.28179e-05	1.13017e-05	1.25578e-05	1.25599	0.00326996	0.0368956	2.98945	1.57988
1313	TAG(51:1)_FA17:0	14.0631	TAG	TAG		3.0826e-05	3.27176e-05	3.38903e-05	2.50237e-05	3.18139e-05	3.64983e-05	3.1795e-05	4.41727e-05	4.65679e-05	3.16972e-05	5.10432e-05	4.11147e-05	3.7028e-05	4.19373e-05	1.63931	0.0105239	0.0843894	1.31899	0.399435
1314	TAG(51:1)_FA18:0	14.1454	TAG	TAG		1.77037e-05	3.20823e-05	1.3552e-05	1.8993e-05	2.13341e-05	8.78357e-06	1.87414e-05	3.84756e-05	2.82592e-05	3.22503e-05	3.64927e-05	3.21735e-05	2.40561e-05	3.19512e-05	1.61506	0.00670183	0.0610346	1.70484	0.769639
1315	TAG(51:1)_FA18:1	14.1215	TAG	TAG		2.1172e-05	3.12193e-05	4.84363e-05	4.57485e-05	5.53639e-05	4.83646e-05	4.17174e-05	6.00912e-05	6.08801e-05	6.13314e-05	4.47669e-05	5.55286e-05	5.09217e-05	5.55866e-05	1.3026	0.0405892	0.209519	1.33246	0.414088
1316	TAG(51:1)_FA16:0	14.1244	TAG	TAG		2.22075e-05	4.82458e-05	4.05086e-05	3.9434e-05	3.97444e-05	3.59239e-05	3.76774e-05	6.95491e-05	7.3051e-05	3.67212e-05	5.89226e-05	7.55214e-05	4.58451e-05	5.99351e-05	1.58515	0.0126058	0.0939904	1.59074	0.669702
1318	TAG(51:0)_FA17:0	14.3634	TAG	TAG		7.68612e-05	0.000110223	8.09971e-05	0.000117666	8.21269e-05	6.84954e-05	8.93949e-05	0.000178457	0.000163717	0.000154482	0.00012279	0.000100108	0.000144184	0.000143956	1.77739	0.00319119	0.0366555	1.61034	0.687366
1319	TAG(51:0)_FA18:0	14.4139	TAG	TAG		0.000124301	0.000164117	0.000143258	0.00016669	9.82616e-05	0.000112788	0.000134903	0.000247211	0.000237763	0.00022788	0.000215624	0.000185581	0.000182897	0.000216159	1.91475	0.000435647	0.0100142	1.60234	0.680177
1331	TAG(52:3)_FA20:0	13.6051	TAG	TAG	C00422	2.04656e-08	1.86695e-08	1.64702e-08	2.09011e-08	1.84257e-06	1.99805e-06	6.52854e-07	4.64019e-06	2.06998e-06	9.92411e-06	3.72404e-06	9.97974e-06	4.61968e-06	5.82629e-06	1.80856	0.0111419	0.0860262	8.92433	3.15774
1334	TAG(52:3)_FA20:3	13.6845	TAG	TAG	C00422	9.45921e-05	0.000124412	0.000110346	0.000197179	0.000164006	0.000102725	0.00013221	0.00033327	0.000322724	0.000258488	0.000205138	0.000228426	0.000171832	0.000253313	1.84627	0.00294336	0.034748	1.91599	0.93809
1336	TAG(52:3)_FA16:0	13.6169	TAG	TAG	C00422	0.000216778	0.000443773	0.000269008	0.000377768	0.000254325	0.000233016	0.000299111	0.000670129	0.000564382	0.000431279	0.000436834	0.000422342	0.000313738	0.000473117	1.58841	0.0201779	0.129281	1.58174	0.661515
1338	TAG(52:3)_FA18:0	13.6474	TAG	TAG	C00422	1.52993e-05	7.12474e-06	9.78649e-06	1.33314e-05	8.36665e-06	1.60924e-05	1.16668e-05	3.75838e-05	5.67871e-05	4.68928e-05	2.0107e-05	3.79247e-05	1.94608e-05	3.64594e-05	1.92859	0.00804969	0.0707817	3.12504	1.64388
1339	TAG(52:3)_FA18:1	13.616	TAG	TAG	C00422	0.000220039	0.000478101	0.000256094	0.000214964	0.000311836	0.000338716	0.000303292	0.000514414	0.000452033	0.000470852	0.00041561	0.000519516	0.000409418	0.00046364	1.73011	0.00496118	0.0498071	1.5287	0.612301
1340	TAG(52:3)_FA18:2	13.6176	TAG	TAG	C00422	0.000120651	0.000316354	0.000129039	0.000128389	0.000138956	0.000162644	0.000166006	0.000355686	0.000352572	0.000357079	0.00029985	0.00035792	0.000244247	0.000327892	1.89929	0.00117184	0.0183814	1.97519	0.981991
1341	TAG(52:2)_FA18:1	13.955	TAG	TAG	C00422	0.0002319	0.000462137	0.000196465	0.000273208	0.000312663	0.000276521	0.000292149	0.000537386	0.000506839	0.00058429	0.000545182	0.000583116	0.000365367	0.000520363	1.8605	0.00107657	0.0171578	1.78116	0.832815
1345	TAG(52:2)_FA20:2	13.9914	TAG	TAG	C00422	4.00077e-05	7.30517e-05	5.24477e-05	6.49573e-05	5.52843e-05	3.72074e-05	5.3826e-05	0.000109144	0.000111686	7.25793e-05	7.21588e-05	9.47457e-05	0.000104877	9.41985e-05	1.85302	0.00140061	0.0210091	1.75005	0.8074
1347	TAG(52:2)_FA16:0	13.9571	TAG	TAG	C00422	0.000175849	0.000338388	0.000179972	0.000245541	0.000219384	0.000205243	0.000227396	0.000440675	0.00039969	0.000339181	0.000413612	0.000436468	0.000292153	0.000386963	1.90587	0.00093219	0.016226	1.70171	0.766988
1349	TAG(52:2)_FA18:0	13.9975	TAG	TAG	C00422	0.000117154	0.000185281	0.000102079	0.000155777	0.000156419	9.98856e-05	0.000136099	0.000275109	0.000281351	0.000201051	0.000249917	0.000244968	0.000184935	0.000239555	1.90689	0.000673116	0.0130034	1.76015	0.815699
1351	TAG(52:1)_FA18:0	14.324	TAG	TAG	C00422	0.000309862	0.000605066	0.000328254	0.000500152	0.00044557	0.000314435	0.000417223	0.000903513	0.000847639	0.00078151	0.000819469	0.000754241	0.000598085	0.000784076	1.95864	0.000222746	0.00645457	1.87927	0.910175
1352	TAG(52:1)_FA18:1	13.9555	TAG	TAG	C00422	1.86328e-05	5.33907e-05	2.22164e-05	2.51591e-05	4.09546e-05	2.49957e-05	3.08915e-05	4.94416e-05	5.29961e-05	6.64424e-05	6.11802e-05	8.00966e-05	3.46074e-05	5.74607e-05	1.66662	0.0100718	0.081793	1.86008	0.895364
1353	TAG(52:1)_FA16:0	14.321	TAG	TAG	C00422	0.00021787	0.000317213	0.000197265	0.000306098	0.000211041	0.000188787	0.000239712	0.000488008	0.000482767	0.00038748	0.000457676	0.000448472	0.000330396	0.000432467	1.98694	0.000215796	0.00645457	1.80411	0.851284
1354	TAG(52:1)_FA20:1	14.314	TAG	TAG	C00422	7.21903e-05	8.56547e-05	6.47654e-05	8.97903e-05	7.03855e-05	4.63416e-05	7.15213e-05	0.00013332	0.000182099	0.000126241	0.000143188	0.00012884	0.00011752	0.000138535	2.01603	0.000147684	0.00570596	1.93697	0.953802
1355	TAG(52:1)_FA20:0	14.3445	TAG	TAG	C00422	9.84889e-06	9.74875e-06	7.90828e-06	6.67317e-06	1.138e-05	1.57464e-05	1.02176e-05	1.28426e-05	1.55768e-05	2.21279e-05	1.58124e-05	1.49605e-05	9.84917e-06	1.51949e-05	1.41898	0.0396454	0.206318	1.48713	0.572533
1356	TAG(52:0)_FA16:0	14.6854	TAG	TAG	C00422	0.00055455	0.000763212	0.000651272	0.000824231	0.000513199	0.000411755	0.000619703	0.00107838	0.00093226	0.00079382	0.000932416	0.000761521	0.000862012	0.000893402	1.65295	0.00612991	0.0570484	1.44166	0.527731
1357	TAG(52:0)_FA18:0	14.685	TAG	TAG	C00422	0.0017767	0.00214559	0.00199688	0.00246078	0.00178614	0.0015102	0.00194605	0.00328799	0.00311604	0.00275742	0.00281186	0.00271578	0.00299435	0.00294724	1.99699	0.000114638	0.00518482	1.51447	0.598817
1358	TAG(52:0)_FA20:0	14.6799	TAG	TAG	C00422	0.000271187	0.000344938	0.000298037	0.000401224	0.000272194	0.000221528	0.000301518	0.000428417	0.000474926	0.000383006	0.000393728	0.000365635	0.000406865	0.000408763	1.68629	0.00535676	0.0517414	1.35568	0.43902
1365	TAG(52:6)_FA20:4	12.662	TAG	TAG	C00422	4.51137e-06	4.10114e-06	9.66439e-06	2.09011e-08	3.32843e-08	9.66507e-09	3.05679e-06	1.02758e-05	8.41538e-06	5.96388e-06	7.90729e-06	8.29889e-06	1.55376e-05	9.39981e-06	1.44443	0.0121078	0.0913455	3.07506	1.62061
1374	TAG(52:5)_FA20:4	13.0667	TAG	TAG	C00422	3.80593e-05	2.45935e-05	4.08716e-05	3.87939e-05	3.78627e-05	2.00847e-05	3.33776e-05	0.000162178	8.15732e-05	8.06102e-05	8.23364e-05	9.73335e-05	9.38757e-05	9.96512e-05	2.08367	0.00280689	0.0337621	2.98557	1.57801
1375	TAG(52:5)_FA20:5	12.6899	TAG	TAG	C00422	2.04656e-08	1.86695e-08	1.14825e-05	2.09011e-08	3.32843e-08	9.66507e-09	1.93091e-06	1.38046e-05	3.99702e-05	1.09586e-05	1.94704e-05	2.93971e-05	3.52876e-08	1.89394e-05	1.66098	0.0308111	0.174596	9.8085	3.29403
1377	TAG(52:5)_FA14:0	12.8952	TAG	TAG	C00422	2.04656e-08	1.86695e-08	1.64702e-08	2.09011e-08	2.45587e-06	9.66507e-09	4.23674e-07	4.57129e-06	3.26469e-06	1.95456e-06	5.43635e-06	6.37137e-06	2.29194e-06	3.9817e-06	1.97864	0.00157914	0.0222656	9.39804	3.23236
1383	TAG(52:4)_FA20:3	13.2703	TAG	TAG	C00422	1.55455e-05	1.54456e-05	1.21342e-05	1.99988e-05	1.3304e-05	8.89487e-06	1.42205e-05	3.03011e-05	4.28974e-05	3.57385e-05	3.7943e-05	1.6784e-05	2.38446e-05	3.12514e-05	1.82683	0.00239992	0.0299422	2.19763	1.13595
1384	TAG(52:4)_FA20:4	13.4809	TAG	TAG	C00422	0.000233199	0.000256372	0.000213962	0.00027202	0.000267682	0.000198772	0.000240334	0.000621583	0.00055724	0.000396843	0.000461131	0.000563235	0.000471188	0.00051187	2.17098	0.000221469	0.00645457	2.12982	1.09073
1385	TAG(52:4)_FA22:4	13.2565	TAG	TAG	C00422	2.77709e-06	4.61043e-06	1.74841e-06	3.9818e-06	1.36471e-05	9.66507e-09	4.46242e-06	1.30428e-05	2.04247e-05	7.31558e-06	1.43959e-05	1.59149e-05	5.08242e-06	1.26961e-05	1.18744	0.0215181	0.134488	2.84511	1.50848
1389	TAG(52:4)_FA18:0	13.3079	TAG	TAG	C00422	2.09172e-06	1.86695e-08	4.85615e-06	2.88904e-06	1.83544e-06	5.33341e-06	2.8374e-06	1.03784e-05	1.08501e-05	5.33113e-06	1.8351e-05	4.49069e-06	9.22628e-06	9.77127e-06	1.27081	0.00986072	0.0805924	3.44373	1.78397
1390	TAG(52:4)_FA18:1	13.2405	TAG	TAG	C00422	2.84875e-05	4.44688e-05	1.91391e-05	2.58699e-05	2.41841e-05	3.9223e-05	3.02287e-05	6.54986e-05	6.04164e-05	7.34216e-05	5.29304e-05	4.20081e-05	2.03799e-05	5.24425e-05	1.34005	0.0288619	0.168802	1.73486	0.794816
1391	TAG(52:4)_FA18:2	13.2532	TAG	TAG	C00422	9.0003e-05	0.000171897	9.02897e-05	0.000126309	9.6212e-05	9.68434e-05	0.000111926	0.000121397	0.00016481	0.000152485	0.000157869	0.000162867	0.000129331	0.000148127	1.4449	0.038196	0.200411	1.32344	0.404289
1402	TAG(53:2)_FA17:0	14.1321	TAG	TAG		1.31379e-05	1.86695e-08	1.04403e-05	1.31796e-05	1.76642e-05	1.46039e-05	1.15074e-05	3.10855e-05	2.90404e-05	2.82834e-05	2.75388e-05	4.12345e-05	1.91126e-05	2.93825e-05	1.06758	0.000881647	0.0156125	2.55335	1.35239
1406	TAG(53:1)_FA17:0	14.3943	TAG	TAG		1.26409e-05	2.58392e-05	2.3771e-05	1.30632e-05	2.16928e-05	3.23238e-05	2.15551e-05	4.26136e-05	4.17234e-05	2.77369e-05	6.82062e-05	5.80008e-05	2.95905e-05	4.46452e-05	1.72022	0.0092873	0.0784193	2.07121	1.05047
1407	TAG(53:1)_FA18:0	14.4765	TAG	TAG		2.04656e-08	5.70488e-05	4.58428e-05	2.09011e-08	5.21501e-05	6.40722e-05	3.65259e-05	9.71179e-05	9.26087e-05	9.47807e-05	8.93873e-05	6.85231e-05	9.4277e-05	8.94491e-05	1.20726	0.00500389	0.0498434	2.44892	1.29215
1411	TAG(53:5)_FA20:4	13.2785	TAG	TAG		2.04656e-08	4.57615e-06	1.64702e-08	2.04855e-06	3.73707e-06	9.66507e-09	1.73473e-06	2.20819e-05	1.2092e-05	1.82752e-05	1.30609e-05	8.03958e-06	9.66644e-06	1.38693e-05	1.66346	0.000401311	0.00983983	7.99511	2.99912
1413	TAG(54:5)_FA20:4	13.4845	TAG	TAG	C00422	0.000137688	0.000197768	0.000183909	0.00020218	0.000123185	0.000108279	0.000158835	0.000492636	0.0005689	0.000378091	0.000479492	0.000474458	0.000402248	0.000465971	2.16429	2.64448e-06	0.000762233	2.93368	1.55271
1415	TAG(54:5)_FA22:4	13.3732	TAG	TAG	C00422	1.87588e-05	2.14641e-05	1.84516e-05	1.80005e-05	2.81368e-05	1.1692e-05	1.94173e-05	3.92072e-05	5.47729e-05	3.27241e-05	1.97261e-05	4.60288e-05	3.29649e-05	3.75707e-05	1.72178	0.00726188	0.0647518	1.93491	0.952264
1416	TAG(54:5)_FA22:5	13.4749	TAG	TAG	C00422	0.000105263	0.000147255	0.000112774	0.000113908	0.000111267	0.000120964	0.000118572	0.00021541	0.000248676	0.000188042	0.000186667	0.000189222	0.000203586	0.000205267	2.15109	2.05366e-05	0.00210707	1.73116	0.791742
1417	TAG(54:5)_FA16:0	13.3342	TAG	TAG	C00422	8.41832e-05	7.36471e-05	8.35606e-05	0.000162768	6.98979e-05	4.91832e-05	8.72067e-05	0.000178195	0.000153364	0.000109374	0.00013337	0.000147623	0.000111375	0.000138883	1.56032	0.0230748	0.142128	1.59258	0.671365
1420	TAG(54:5)_FA18:1	13.2743	TAG	TAG	C00422	2.04656e-08	0.000118621	1.64702e-08	2.09011e-08	3.32843e-08	9.66507e-09	1.9787e-05	0.000128873	0.000155052	8.04811e-05	0.000119763	0.000128351	3.52876e-08	0.000102093	1.59346	0.0209392	0.131883	5.15959	2.36726
1425	TAG(54:4)_FA20:2	13.6406	TAG	TAG	C00422	2.04656e-08	2.02662e-05	2.10455e-05	2.09011e-08	1.5166e-05	9.66507e-09	9.42146e-06	3.18892e-05	4.1336e-05	3.37519e-05	3.96996e-05	2.97933e-05	3.52876e-08	2.94175e-05	1.05169	0.0236383	0.14345	3.1224	1.64266
1426	TAG(54:4)_FA20:3	13.6854	TAG	TAG	C00422	6.11981e-05	8.50037e-05	7.00281e-05	0.000115653	5.16901e-05	3.9464e-05	7.05062e-05	0.000173365	0.000174589	0.000154823	0.000137007	4.99974e-05	0.000188049	0.000146305	1.49136	0.0087844	0.0751685	2.07507	1.05316
1427	TAG(54:4)_FA20:4	13.4915	TAG	TAG	C00422	3.00259e-05	3.46867e-05	1.29749e-05	7.30817e-06	6.77966e-06	8.97513e-06	1.67917e-05	5.02764e-05	3.89603e-05	1.8667e-05	4.55336e-05	4.57643e-05	6.16669e-05	4.34781e-05	1.65071	0.00611378	0.0570484	2.58925	1.37254
1428	TAG(54:4)_FA22:4	13.7704	TAG	TAG	C00422	4.99666e-05	7.01445e-05	5.29088e-05	7.83892e-05	5.71904e-05	5.05111e-05	5.98518e-05	0.00015843	0.00018931	0.000110204	0.000117971	0.000144605	0.000139049	0.000143262	2.13546	6.08285e-05	0.00337201	2.39361	1.25919
1429	TAG(54:4)_FA16:0	13.6673	TAG	TAG	C00422	3.09942e-05	2.45407e-05	7.83338e-05	4.93112e-05	3.78229e-05	5.16476e-05	4.54417e-05	0.00011696	0.000103188	7.68407e-05	7.02015e-05	5.84188e-05	5.37358e-05	7.98908e-05	1.56125	0.023602	0.14345	1.75809	0.814012
1431	TAG(54:4)_FA18:0	13.6753	TAG	TAG	C00422	3.53247e-05	3.972e-05	1.64702e-08	2.09011e-08	3.57632e-05	3.56552e-05	2.44167e-05	4.1428e-05	0.000168154	9.49278e-05	0.000140148	0.000128328	3.60084e-05	0.000101499	1.25957	0.0156446	0.106837	4.15694	2.05552
1432	TAG(54:4)_FA18:1	13.6255	TAG	TAG	C00422	0.000149817	0.000281944	0.000124622	0.00015277	0.000162472	0.000144654	0.00016938	0.000242995	0.000296429	0.000293797	0.000279141	0.000371031	0.000248084	0.00028858	1.84453	0.00253195	0.0310407	1.70374	0.768707
1435	TAG(54:3)_FA18:2	14.0079	TAG	TAG	C00422	5.73672e-05	9.03028e-05	5.84439e-05	4.03499e-05	5.36753e-05	4.16224e-05	5.69603e-05	0.000111751	9.28378e-05	0.000111243	0.000102289	0.000109944	7.52902e-05	0.000100559	1.88002	0.000941744	0.016226	1.76543	0.820017
1438	TAG(54:3)_FA20:2	13.9794	TAG	TAG	C00422	4.74066e-05	3.69745e-05	3.51598e-05	1.02994e-05	3.67938e-05	1.63664e-05	3.05001e-05	9.18862e-05	9.39757e-05	1.37416e-05	6.76811e-05	7.38831e-05	5.97667e-05	6.68224e-05	1.2507	0.0209112	0.131883	2.19089	1.13152
1439	TAG(54:3)_FA20:3	13.6852	TAG	TAG	C00422	6.78818e-06	1.86695e-08	1.33361e-05	2.09011e-08	3.32843e-08	3.22714e-06	3.90405e-06	3.19582e-05	1.36282e-05	4.64722e-06	9.9046e-06	2.61141e-05	5.58442e-06	1.53061e-05	1.46544	0.0489814	0.235665	3.92058	1.97107
1440	TAG(54:3)_FA16:0	13.981	TAG	TAG	C00422	2.97437e-05	4.64552e-05	2.85676e-05	6.7393e-05	3.69984e-05	3.79906e-05	4.11914e-05	9.27186e-05	4.53137e-05	9.24209e-05	0.000151658	0.000107072	3.5335e-05	8.74197e-05	1.46366	0.0444016	0.221141	2.12228	1.08561
1442	TAG(54:3)_FA18:0	14.0099	TAG	TAG	C00422	0.000100932	0.000170052	0.000107525	0.000130542	0.000107526	0.000120733	0.000122885	0.000371301	0.000313084	0.00026158	0.000264102	0.000333171	0.00018413	0.000287895	2.08793	0.000191198	0.00630181	2.3428	1.22823
1444	TAG(54:2)_FA18:1	14.3213	TAG	TAG	C00422	8.85313e-05	0.000235753	0.000127821	0.000140993	0.000144081	0.000123897	0.000143513	0.000332614	0.000324019	0.000361933	0.000325684	0.000376222	0.00029302	0.000335582	2.07812	9.75478e-06	0.00155467	2.33834	1.22549
1447	TAG(54:2)_FA20:1	14.3085	TAG	TAG	C00422	4.95401e-05	6.81645e-05	5.84564e-05	2.09011e-08	4.37793e-05	2.56627e-05	4.09373e-05	0.000113259	0.000111201	0.000119907	0.000136754	0.000127964	0.000105231	0.000119053	1.11347	3.63892e-05	0.00268023	2.90817	1.54011
1448	TAG(54:2)_FA20:2	14.3655	TAG	TAG	C00422	3.84664e-05	7.83935e-05	5.7077e-05	7.08614e-05	8.0707e-05	7.55886e-05	6.6849e-05	0.000140187	0.000169334	0.000117254	0.000158155	0.000144984	0.00012848	0.000143066	2.05135	2.14839e-05	0.00210707	2.14013	1.0977
1449	TAG(54:2)_FA16:0	14.3203	TAG	TAG	C00422	6.65187e-05	8.94984e-05	5.70075e-05	8.76972e-05	6.4198e-05	1.55759e-05	6.3416e-05	0.000168112	0.000102797	0.000111074	7.95156e-05	0.00010857	0.000142901	0.000118828	1.43784	0.00835312	0.071961	1.87379	0.90596
1450	TAG(54:2)_FA18:0	14.328	TAG	TAG	C00422	0.000188231	0.000327581	0.000204631	0.000212861	0.000235185	0.000183744	0.000225372	0.000578115	0.000525764	0.000440774	0.000436589	0.000509395	0.000383481	0.00047902	2.11728	3.78386e-05	0.00268023	2.12546	1.08778
1451	TAG(54:1)_FA16:0	14.6798	TAG	TAG	C00422	6.29104e-05	0.000144931	0.000102806	0.000114287	8.15375e-05	9.85425e-05	0.000100836	0.000218999	0.000277749	0.000223135	0.000196593	0.000240116	0.00018054	0.000222855	2.05563	4.93231e-05	0.00314435	2.21008	1.1441
1452	TAG(54:1)_FA18:0	14.6713	TAG	TAG	C00422	0.000356956	0.000438962	0.000368109	0.000442253	0.00038661	0.000351032	0.000390654	0.0010497	0.000826628	0.000769464	0.000765733	0.000818078	0.000654416	0.000814003	2.19118	0.000285839	0.00764588	2.0837	1.05914
1453	TAG(54:1)_FA20:0	14.6844	TAG	TAG	C00422	2.04656e-08	9.17518e-05	1.64702e-08	8.74439e-05	3.32843e-08	9.66507e-09	2.98793e-05	0.000210142	0.000172951	0.000172473	0.000180907	0.00021415	0.000136708	0.000181222	1.69855	4.60219e-05	0.00308831	6.06514	2.60054
1454	TAG(54:1)_FA20:1	14.5858	TAG	TAG	C00422	8.77613e-05	0.000152193	0.000117139	0.0001336	9.42612e-05	0.000103801	0.000114793	0.000293113	0.000306146	0.000235717	0.000244227	0.000287242	0.000193632	0.000260013	2.12413	2.96515e-05	0.00268023	2.26507	1.17955
1455	TAG(54:1)_FA18:1	14.6755	TAG	TAG	C00422	0.000115376	0.000199675	0.000149801	0.00014136	0.000117107	0.000127168	0.000141748	0.000376952	0.000375826	0.000304389	0.000285955	0.00023912	0.000224788	0.000301172	2.05458	0.000302761	0.00785509	2.1247	1.08726
1457	TAG(54:0)_FA16:0	15.032	TAG	TAG	C00422	0.000463543	0.000465277	0.000417332	0.000564613	0.00032233	0.000353669	0.000431127	0.00072445	0.000720102	0.000519902	0.000541539	0.000458123	0.000494473	0.000576432	1.43436	0.034406	0.189085	1.33703	0.419035
1464	TAG(54:7)_FA20:4	12.7286	TAG	TAG	C00422	3.27825e-06	1.18186e-05	1.64702e-08	1.00434e-05	1.0915e-05	4.95555e-06	6.83788e-06	3.76457e-05	5.04162e-05	1.32243e-05	4.07658e-05	1.64485e-05	1.1856e-05	2.83928e-05	1.24	0.0229309	0.141927	4.15227	2.0539
1467	TAG(54:7)_FA22:6	12.8803	TAG	TAG	C00422	2.02136e-05	3.33428e-05	1.72335e-05	2.89346e-05	3.71229e-05	1.62588e-05	2.55177e-05	6.25868e-05	8.39837e-05	5.17876e-05	6.00551e-05	5.04125e-05	4.14187e-05	5.83741e-05	1.93726	0.000830668	0.0149169	2.28759	1.19383
1470	TAG(54:6)_FA20:4	13.1194	TAG	TAG	C00422	5.91386e-05	0.000108235	5.21761e-05	0.000103147	6.51792e-05	5.07201e-05	7.30993e-05	0.000279117	0.000241098	0.00013969	0.000188383	0.000267522	0.000180798	0.000216101	2.0591	0.000180171	0.00630181	2.95627	1.56378
1471	TAG(54:6)_FA20:5	13.1567	TAG	TAG	C00422	2.04656e-08	2.43387e-05	1.64702e-08	2.09011e-08	1.57191e-05	2.02205e-05	1.0056e-05	4.8761e-05	3.83048e-05	3.025e-05	2.15011e-05	4.1859e-05	3.52876e-08	3.01185e-05	1.01397	0.0401471	0.20808	2.99507	1.58259
1472	TAG(54:6)_FA22:5	13.0919	TAG	TAG	C00422	8.97536e-06	1.61312e-05	1.64702e-08	2.09011e-08	1.83991e-05	9.66507e-09	7.25878e-06	3.96334e-05	7.06705e-05	3.11828e-05	4.08591e-05	2.09986e-05	2.69082e-05	3.83754e-05	1.52285	0.00290875	0.0346604	5.28676	2.40238
1473	TAG(54:6)_FA22:6	13.2926	TAG	TAG	C00422	4.85742e-05	0.000164248	9.62187e-05	0.000176004	0.000127028	7.05353e-05	0.000113768	0.000254618	0.00026931	0.000185653	0.000188074	0.000209593	0.000144276	0.000208587	1.61064	0.00726236	0.0647518	1.83344	0.874556
1474	TAG(54:6)_FA16:0	13.127	TAG	TAG	C00422	1.9029e-05	2.22271e-05	2.78621e-05	2.09011e-08	3.32843e-08	9.66507e-09	1.15303e-05	5.31018e-05	3.6478e-05	2.1259e-05	4.99866e-05	3.45856e-05	3.30737e-05	3.80808e-05	1.42967	0.00394954	0.0409403	3.30266	1.72363
1480	TAG(55:5)_FA20:4	13.6813	TAG	TAG		5.60706e-06	7.10505e-06	6.05067e-06	5.72822e-06	2.7334e-06	6.55977e-06	5.63069e-06	1.2384e-05	2.12209e-05	2.32908e-05	2.30999e-05	1.48508e-05	7.31499e-06	1.70269e-05	1.88476	0.00712468	0.0644253	3.02394	1.59643
1488	TAG(55:1)_FA16:0	14.7765	TAG	TAG		2.04656e-08	2.12665e-05	3.50527e-05	4.5676e-05	3.32843e-08	9.66507e-09	1.70098e-05	3.52493e-05	4.18055e-05	4.82743e-05	7.15808e-05	2.25154e-05	4.41842e-05	4.39349e-05	1.37402	0.0290248	0.16898	2.58292	1.369
1491	TAG(56:7)_FA20:4	13.1372	TAG	TAG	C00422	5.2012e-05	7.05034e-05	5.00484e-05	5.20866e-05	3.94728e-05	5.15597e-05	5.26138e-05	0.000109268	0.000164301	8.79701e-05	0.000122277	0.00019581	9.38171e-05	0.000128907	2.02695	0.00626238	0.0574427	2.45006	1.29282
1494	TAG(56:7)_FA22:5	13.1112	TAG	TAG	C00422	3.19077e-05	1.59422e-05	1.86926e-05	2.09799e-05	2.58066e-05	1.6058e-05	2.15645e-05	6.09456e-05	6.81725e-05	6.94558e-05	4.3203e-05	1.5844e-05	3.68654e-05	4.90811e-05	1.54174	0.022422	0.139454	2.27601	1.18651
1495	TAG(56:7)_FA22:6	13.3087	TAG	TAG	C00422	6.7457e-05	8.29151e-05	8.99013e-05	0.000109935	6.3145e-05	4.37073e-05	7.61768e-05	0.000177745	0.00021694	0.000128409	0.000210617	0.000181678	0.000224711	0.000190017	2.02637	6.41409e-05	0.00340749	2.49442	1.3187
1496	TAG(56:7)_FA16:0	13.1072	TAG	TAG	C00422	1.71414e-05	1.38158e-05	9.57955e-06	9.30574e-06	9.81883e-06	1.30676e-05	1.21215e-05	2.16253e-05	2.6659e-05	9.55483e-06	2.23239e-05	1.77984e-05	2.47068e-05	2.04447e-05	1.49561	0.0140988	0.100988	1.68665	0.754161
1498	TAG(56:7)_FA18:0	13.2355	TAG	TAG	C00422	4.20674e-06	1.86695e-08	3.23091e-06	2.09011e-08	3.32843e-08	9.66507e-09	1.25336e-06	3.52462e-08	8.46318e-06	8.44075e-06	4.76282e-06	8.93118e-06	4.42537e-06	5.84309e-06	1.31425	0.0177755	0.116993	4.66194	2.22093
1503	TAG(56:6)_FA20:4	13.5235	TAG	TAG	C00422	4.84788e-05	5.43434e-05	9.05821e-05	5.60645e-05	5.54614e-05	2.87347e-05	5.56108e-05	0.00021557	0.000188593	0.000159089	0.000191715	0.00023362	0.000171533	0.000193353	2.14611	1.71693e-06	0.000762233	3.4769	1.7978
1505	TAG(56:6)_FA22:4	13.4269	TAG	TAG	C00422	2.97451e-05	3.76767e-05	2.72777e-05	3.62337e-05	1.87009e-05	2.04335e-05	2.83446e-05	7.46557e-05	7.43508e-05	3.71869e-05	4.94725e-05	4.52606e-05	4.34094e-05	5.4056e-05	1.78083	0.00595177	0.0562111	1.9071	0.93138
1506	TAG(56:6)_FA22:5	13.4666	TAG	TAG	C00422	2.48289e-05	7.72742e-05	7.07066e-05	6.83364e-05	6.22408e-05	5.8461e-05	6.0308e-05	0.000114608	0.000143117	8.67994e-05	0.000134085	0.000166052	0.000134737	0.0001299	1.85145	0.000392179	0.00980448	2.15394	1.10698
1507	TAG(56:6)_FA22:6	13.3163	TAG	TAG	C00422	4.03694e-06	1.86695e-08	8.59087e-06	1.83342e-05	6.87949e-06	9.66507e-09	6.31164e-06	1.56766e-05	2.70175e-05	1.22724e-05	1.56973e-05	2.01077e-05	1.381e-05	1.74303e-05	1.25993	0.0107555	0.0846496	2.7616	1.46551
1508	TAG(56:6)_FA16:0	13.4483	TAG	TAG	C00422	9.6407e-06	2.32207e-05	1.35419e-05	4.29581e-05	8.96645e-06	1.90919e-05	1.957e-05	5.73117e-05	8.29033e-05	4.26682e-05	6.75824e-05	4.13431e-05	3.26253e-05	5.40723e-05	1.79893	0.00399205	0.0410473	2.76303	1.46625
1509	TAG(56:6)_FA18:0	13.5509	TAG	TAG	C00422	6.60488e-06	2.15079e-05	2.34639e-05	1.31148e-05	6.03481e-06	6.3807e-06	1.28512e-05	5.09783e-05	4.67917e-05	2.85996e-05	2.37758e-05	3.48623e-05	2.48498e-05	3.49763e-05	1.80547	0.00309694	0.0358963	2.72164	1.44448
1510	TAG(56:6)_FA18:1	13.3465	TAG	TAG	C00422	1.29403e-05	3.92106e-05	2.72094e-05	6.62132e-05	2.1349e-05	1.71866e-05	3.06848e-05	9.69833e-05	9.13598e-05	4.5277e-05	9.01532e-05	9.92698e-05	6.76564e-05	8.17833e-05	1.81952	0.0014705	0.021801	2.66526	1.41428
1511	TAG(56:6)_FA18:2	13.3054	TAG	TAG	C00422	5.71863e-06	1.07479e-05	9.65426e-06	1.70985e-05	6.07374e-06	3.76329e-06	8.84272e-06	2.73679e-05	1.20715e-05	1.79332e-05	2.62753e-05	4.286e-05	9.49015e-06	2.26663e-05	1.57692	0.0278124	0.163414	2.56328	1.35799
1514	TAG(56:6)_FA20:3	13.3445	TAG	TAG	C00422	1.48724e-05	2.73863e-05	1.88473e-05	3.81278e-05	1.85509e-05	1.00349e-05	2.13033e-05	3.09542e-05	6.1415e-05	4.77645e-05	4.40977e-05	2.70712e-05	4.19641e-05	4.22111e-05	1.6316	0.00910348	0.0773796	1.98144	0.986548
1515	TAG(56:5)_FA20:3	13.7024	TAG	TAG	C00422	2.25773e-05	1.13983e-05	7.94327e-06	1.4107e-05	1.9262e-05	8.24917e-06	1.39228e-05	2.47595e-05	4.28478e-05	4.68322e-05	3.93243e-05	2.75525e-05	4.79753e-05	3.82153e-05	1.90802	0.00042475	0.0100142	2.74479	1.4567
1516	TAG(56:5)_FA20:4	13.8958	TAG	TAG	C00422	4.94434e-05	7.89924e-05	5.4759e-05	6.88324e-05	5.98133e-05	6.47448e-05	6.27642e-05	0.000215917	0.000161784	0.000140312	0.00019514	0.000183765	0.000159783	0.000176117	2.21182	2.65345e-06	0.000762233	2.80601	1.48852
1517	TAG(56:5)_FA22:4	13.7684	TAG	TAG	C00422	4.24498e-05	4.37497e-05	2.88986e-05	4.07009e-05	3.50914e-05	3.75975e-05	3.80813e-05	8.93747e-05	0.00011915	9.51129e-05	0.000114236	0.00010455	9.61366e-05	0.000103093	2.21704	2.28735e-07	0.000291637	2.70719	1.4368
1519	TAG(56:5)_FA16:0	13.7755	TAG	TAG	C00422	1.17145e-05	2.31681e-05	1.32881e-05	2.57298e-05	1.17491e-05	6.55144e-06	1.53668e-05	5.16878e-05	7.83035e-05	2.72595e-05	4.65162e-05	5.6092e-05	5.31613e-05	5.21701e-05	1.95731	0.000541479	0.0109585	3.39498	1.7634
1520	TAG(56:5)_FA18:0	13.7477	TAG	TAG	C00422	4.01533e-05	4.93953e-05	4.94252e-05	6.38318e-05	4.0262e-05	3.11132e-05	4.56968e-05	0.000152666	0.000131179	0.0001191	0.000139672	0.000133449	8.68605e-05	0.000127154	2.14195	1.2995e-05	0.00184096	2.78257	1.47642
1521	TAG(56:5)_FA18:1	13.7044	TAG	TAG	C00422	1.78778e-05	4.30024e-05	1.74816e-05	1.63176e-05	1.44442e-05	1.0874e-05	1.99996e-05	4.32283e-05	5.8582e-05	6.53859e-05	5.68381e-05	4.79129e-05	3.31492e-05	5.08494e-05	1.90491	0.000993817	0.0162451	2.54252	1.34626
1523	TAG(56:5)_FA20:1	13.6683	TAG	TAG	C00422	2.04656e-08	1.86695e-08	4.46968e-06	2.09011e-08	3.32843e-08	9.66507e-09	7.62111e-07	5.21815e-06	1.09345e-05	1.4423e-05	5.4886e-06	1.36232e-05	7.34988e-06	9.50622e-06	2.00482	0.000704963	0.0132181	12.4735	3.6408
1524	TAG(56:5)_FA20:2	13.6547	TAG	TAG	C00422	3.61165e-06	1.15258e-05	4.29556e-06	9.80756e-06	4.20748e-06	3.27741e-06	6.12091e-06	2.67243e-05	2.77913e-05	9.23093e-06	8.27336e-06	1.84702e-05	1.14124e-05	1.69837e-05	1.68874	0.0181542	0.118095	2.77471	1.47234
1525	TAG(56:4)_FA20:1	13.9981	TAG	TAG	C00422	2.04656e-08	1.71307e-05	1.38935e-05	2.01651e-05	3.32843e-08	9.66507e-09	8.54212e-06	3.24158e-05	1.98985e-05	1.9539e-05	2.70168e-05	3.02455e-05	2.28692e-05	2.53308e-05	1.41988	0.0037901	0.039937	2.9654	1.56823
1526	TAG(56:4)_FA20:2	13.9914	TAG	TAG	C00422	2.04656e-08	1.86695e-08	1.64702e-08	2.09011e-08	3.32843e-08	9.66507e-09	1.99093e-08	3.48676e-05	2.90046e-05	1.75918e-05	3.64176e-05	3.44856e-05	3.02862e-05	3.04422e-05	2.28397	0.000119037	0.00518482	1529.05	10.5784
1527	TAG(56:4)_FA20:3	14.082	TAG	TAG	C00422	1.93213e-05	7.49048e-06	3.16996e-06	4.22199e-05	1.03113e-05	2.17951e-05	1.73847e-05	5.42677e-05	6.01479e-05	5.59369e-05	5.64605e-05	1.14499e-05	2.27426e-05	4.35009e-05	1.31868	0.0292065	0.169265	2.50226	1.32323
1529	TAG(56:4)_FA22:4	14.0682	TAG	TAG	C00422	4.15086e-05	5.13384e-05	3.7683e-05	9.95205e-05	5.16566e-05	3.03364e-05	5.20073e-05	0.000140792	0.000198229	0.000140699	0.000139322	0.000151272	0.000133433	0.000150625	2.05017	3.64731e-05	0.00268023	2.89622	1.53417
1530	TAG(56:4)_FA16:0	14.0207	TAG	TAG	C00422	1.99415e-05	2.098e-05	7.71703e-06	3.35571e-05	2.375e-05	9.68981e-06	1.92726e-05	5.76706e-05	4.85584e-05	5.85596e-05	3.25749e-05	2.72741e-05	4.18576e-05	4.44159e-05	1.68125	0.00326605	0.0368956	2.30462	1.20453
1531	TAG(56:4)_FA18:0	14.0586	TAG	TAG	C00422	2.63997e-05	7.32255e-05	3.11246e-05	4.76131e-05	2.3278e-05	2.94371e-05	3.8513e-05	8.11218e-05	0.000131061	6.22878e-05	0.000158727	8.08114e-05	9.43964e-05	0.000101401	1.86408	0.00371034	0.0397536	2.6329	1.39665
1532	TAG(56:4)_FA18:1	13.9871	TAG	TAG	C00422	3.01455e-05	4.05048e-05	3.10445e-05	2.09011e-08	1.31676e-05	9.66507e-09	1.91488e-05	6.7583e-05	9.18625e-05	4.87977e-05	4.77104e-05	5.89772e-05	5.07298e-05	6.09434e-05	1.26913	0.0017212	0.0233461	3.18262	1.67021
1535	TAG(56:3)_FA18:1	14.3141	TAG	TAG	C00422	2.04656e-08	1.86695e-08	3.86571e-05	4.65658e-05	3.32843e-08	9.66507e-09	1.42175e-05	4.13917e-05	5.97269e-05	4.2151e-05	3.28108e-05	4.1223e-05	4.11006e-05	4.30673e-05	1.61994	0.0142084	0.101205	3.02918	1.59893
1539	TAG(56:3)_FA16:0	14.3392	TAG	TAG	C00422	8.8435e-06	1.86695e-08	6.78618e-06	1.1185e-05	3.32843e-08	8.72133e-06	5.93133e-06	3.06428e-05	2.1463e-05	2.39554e-05	2.49029e-05	1.13305e-05	1.96916e-05	2.19977e-05	1.31866	0.000610664	0.0121656	3.70873	1.89093
1540	TAG(56:3)_FA18:0	14.3414	TAG	TAG	C00422	1.38402e-05	6.38568e-05	2.70696e-05	4.82221e-05	3.21702e-05	4.28855e-05	3.80074e-05	0.000100496	0.000134423	0.000114542	8.17148e-05	0.000138128	8.96435e-05	0.000109825	1.93578	0.000125927	0.00518482	2.88956	1.53085
1541	TAG(56:2)_FA16:0	14.66	TAG	TAG	C00422	4.84567e-05	0.000102403	6.4488e-05	0.00011635	6.05603e-05	2.70538e-05	6.98853e-05	0.000105632	0.000118413	8.21611e-05	0.000121483	8.62472e-05	0.000118836	0.000105462	1.3175	0.0438168	0.219946	1.50907	0.593663
1542	TAG(56:2)_FA18:0	14.6662	TAG	TAG	C00422	5.66027e-05	8.39458e-05	1.66766e-05	5.40658e-05	6.90726e-05	2.44029e-05	5.07944e-05	0.000122415	0.00016861	7.05444e-05	0.000116789	0.000143405	9.08004e-05	0.000118761	1.65661	0.00343751	0.03778	2.33807	1.22532
1543	TAG(56:2)_FA20:0	14.6894	TAG	TAG	C00422	2.04656e-08	4.12327e-05	1.64702e-08	6.44888e-05	3.32843e-08	9.66507e-09	1.76336e-05	7.71629e-05	5.19821e-05	4.59987e-05	6.80788e-05	5.99616e-05	6.93955e-05	6.20966e-05	1.6302	0.00516692	0.0505031	3.5215	1.81619
1544	TAG(56:2)_FA20:1	14.6556	TAG	TAG	C00422	2.37432e-05	2.37073e-05	1.64702e-08	1.48553e-05	1.51406e-05	9.66507e-09	1.29121e-05	6.88991e-05	6.82201e-05	2.72873e-05	5.29495e-05	5.77487e-05	5.05749e-05	5.42799e-05	1.30042	0.000287845	0.00764588	4.20381	2.0717
1552	TAG(56:8)_FA18:3	12.6463	TAG	TAG	C00422	2.04656e-08	5.10724e-06	1.64702e-08	2.09011e-08	2.74914e-06	9.66507e-09	1.32065e-06	6.69618e-06	4.24449e-06	5.2146e-06	1.80326e-08	4.29313e-06	1.04403e-05	5.15112e-06	1.26713	0.042433	0.217278	3.90045	1.96364
1553	TAG(56:8)_FA20:4	12.7582	TAG	TAG	C00422	2.04656e-08	9.88459e-06	1.55409e-05	8.57138e-06	7.36808e-06	9.66507e-09	6.89918e-06	2.12945e-05	1.78568e-05	1.48735e-05	2.91922e-05	2.01911e-05	1.72263e-05	2.01057e-05	1.27251	0.0020297	0.0263266	2.91422	1.54311
1556	TAG(56:8)_FA22:6	12.939	TAG	TAG	C00422	2.63317e-05	6.01996e-05	5.65671e-05	6.68091e-05	5.74671e-05	2.87262e-05	4.93501e-05	0.000120806	0.00013734	5.22544e-05	0.000102083	0.00010144	0.000114761	0.000104781	1.7401	0.00241886	0.0299422	2.12321	1.08625
1559	TAG(56:8)_FA18:1	12.8035	TAG	TAG	C00422	2.04656e-08	1.86695e-08	1.64702e-08	2.09011e-08	3.32843e-08	9.66507e-09	1.99093e-08	3.52462e-08	6.49975e-06	4.77903e-06	7.82686e-06	1.2455e-05	3.87681e-06	5.91212e-06	1.9728	0.0179588	0.117423	296.952	8.21409
1566	TAG(58:9)_FA20:4	12.8455	TAG	TAG	C00422	2.197e-05	0.000110233	9.21423e-05	0.000138607	7.93718e-05	1.95246e-05	7.69748e-05	0.000214375	0.000154663	7.4273e-05	0.000139669	0.000147597	0.000153841	0.000147403	1.36072	0.0250056	0.148982	1.91495	0.937308
1567	TAG(58:9)_FA22:5	12.9134	TAG	TAG	C00422	3.22942e-05	4.07281e-05	2.46186e-05	7.60999e-05	2.44789e-05	2.42425e-05	3.7077e-05	7.86651e-05	4.99591e-05	7.59031e-05	3.82317e-05	8.59309e-05	5.6528e-05	6.4203e-05	1.48147	0.0365134	0.194087	1.73161	0.792115
1568	TAG(58:9)_FA22:6	12.9531	TAG	TAG	C00422	3.01236e-05	4.0374e-05	5.3246e-05	0.000162472	6.414e-05	3.42803e-05	6.4106e-05	9.82298e-05	0.000134297	0.000173924	0.000103237	0.000149215	8.56649e-05	0.000124095	1.56687	0.0351178	0.191347	1.93577	0.95291
1570	TAG(58:8)_FA20:3	13.0534	TAG	TAG	C00422	2.43411e-05	2.2532e-05	1.65914e-05	3.92719e-05	2.21869e-05	9.15519e-06	2.23464e-05	4.35431e-05	7.76831e-05	3.72369e-05	2.73396e-05	4.04121e-05	4.53904e-05	4.52675e-05	1.59738	0.0176958	0.116993	2.02572	1.01843
1571	TAG(58:8)_FA20:4	13.1918	TAG	TAG	C00422	2.82012e-05	5.83337e-05	2.79101e-05	4.76639e-05	1.19369e-05	1.79527e-05	3.19998e-05	9.65352e-05	4.87741e-05	8.03651e-05	7.93063e-05	7.89099e-05	4.2718e-05	7.11014e-05	1.64127	0.00568456	0.0540881	2.22194	1.15182
1572	TAG(58:8)_FA22:5	13.1232	TAG	TAG	C00422	1.97134e-05	4.66291e-05	3.62688e-05	9.72067e-05	2.04783e-05	3.18549e-05	4.20252e-05	0.000103003	9.06744e-05	6.76113e-05	9.59738e-05	7.51658e-05	6.89779e-05	8.35677e-05	1.65755	0.0106926	0.0846496	1.98851	0.991691
1573	TAG(58:8)_FA22:6	13.3354	TAG	TAG	C00422	3.48583e-05	5.10991e-05	9.48318e-05	6.51186e-05	4.40393e-05	3.42553e-05	5.40337e-05	0.000171527	0.000133327	9.04177e-05	0.000102983	0.000117998	0.000105164	0.000120236	1.9128	0.00139274	0.0210091	2.2252	1.15394
1577	TAG(58:7)_FA22:4	13.438	TAG	TAG	C00422	2.40691e-05	3.41862e-05	5.03317e-05	5.12542e-05	2.90597e-05	2.42757e-05	3.55294e-05	0.000129826	7.90165e-05	6.33446e-05	4.74234e-05	5.3256e-05	7.87131e-05	7.52633e-05	1.75731	0.0127639	0.0946165	2.11834	1.08293
1580	TAG(58:7)_FA16:0	13.4531	TAG	TAG	C00422	7.05901e-06	1.68148e-05	8.04864e-06	9.72054e-06	3.32843e-08	6.6808e-06	8.05951e-06	1.58129e-05	1.85494e-05	1.47253e-05	1.08103e-05	1.84393e-05	3.88355e-05	1.95288e-05	1.05637	0.0317794	0.177714	2.42307	1.27684
1581	TAG(58:7)_FA18:0	13.5414	TAG	TAG	C00422	2.51576e-05	2.10123e-05	1.4855e-05	2.09011e-08	3.32843e-08	1.37262e-05	1.24675e-05	3.08658e-05	2.53575e-05	4.80487e-05	3.60029e-05	5.34641e-05	3.43059e-05	3.80075e-05	1.26057	0.00188417	0.0252876	3.04851	1.60811
1584	TAG(58:6)_FA18:1	13.7821	TAG	TAG	C00422	1.59088e-05	1.3342e-05	1.09942e-05	2.09011e-08	3.32843e-08	9.66507e-09	6.71814e-06	2.34953e-05	3.58653e-05	2.76563e-05	3.53162e-05	2.80392e-05	3.34809e-05	3.06422e-05	1.51178	6.80615e-05	0.00347113	4.56111	2.18939
1585	TAG(58:6)_FA18:0	13.8687	TAG	TAG	C00422	2.04656e-08	1.86695e-08	1.64702e-08	5.00156e-05	3.32843e-08	2.19387e-05	1.20072e-05	8.66219e-05	9.34462e-05	5.42828e-05	5.52598e-05	5.2762e-05	3.52876e-08	5.7068e-05	1.30391	0.0178013	0.116993	4.75282	2.24878
1587	TAG(58:6)_FA22:5	13.855	TAG	TAG	C00422	2.76167e-05	5.41591e-05	9.44732e-06	3.98624e-05	3.00973e-05	9.66507e-09	2.68654e-05	9.95823e-05	5.33814e-05	0.000101901	6.37353e-05	9.26361e-05	5.83548e-05	7.82651e-05	1.08824	0.00169967	0.023302	2.91323	1.54262
1588	TAG(58:6)_FA22:4	13.797	TAG	TAG	C00422	1.27668e-05	7.62926e-06	1.18732e-05	2.49995e-05	2.86032e-05	1.71545e-05	1.71711e-05	9.4024e-05	0.000100427	7.22135e-05	3.15642e-05	9.14677e-05	9.12124e-05	8.01515e-05	2.02071	0.00121359	0.0186426	4.66782	2.22275
1589	TAG(58:5)_FA18:1	14.0431	TAG	TAG	C00422	1.0203e-05	2.68275e-05	1.80959e-05	2.09011e-08	1.76811e-05	9.66507e-09	1.21397e-05	8.30842e-05	7.74463e-05	3.707e-05	2.46466e-05	2.18697e-05	3.56434e-05	4.66267e-05	1.2955	0.0151358	0.104881	3.84085	1.94143
1593	TAG(58:10)_FA20:4	12.6202	TAG	TAG	C00422	3.88034e-05	2.59056e-05	3.68369e-05	4.29374e-05	1.59317e-05	1.36732e-05	2.90147e-05	7.80102e-05	5.65719e-05	4.17137e-05	3.31895e-05	6.03575e-05	8.04289e-05	5.83786e-05	1.58377	0.00982026	0.0805924	2.01204	1.00866
1601	TAG(60:12)_FA22:6	12.4324	TAG	TAG	C00422	3.23692e-05	3.49763e-05	1.64702e-08	4.90887e-05	1.70461e-05	9.66507e-09	2.22511e-05	5.30609e-05	5.10404e-05	3.26567e-05	7.27936e-05	7.37003e-05	2.24765e-05	5.09547e-05	1.1176	0.0347382	0.190091	2.28999	1.19534

## Sheet: A12 VS M
ID	compound name	rt	subclass	Super.Class	KEGG COMPOUND ID	M1	M2	M3	M4	M5	M6	MEAN M	A12_1	A12_2	A12_3	A12_4	A12_5	A12_6	MEAN A12	VIP	P-VALUE	Q-VALUE	FOLD CHANGE	LOG_FOLDCHANGE
55	BMP(18:0/20:5)	6.24	BMP	BMP		0.00601232	0.00619223	0.00722247	0.00910961	0.0185115	0.00616981	0.00886966	0.0022114	3.88093e-08	0.00756693	1.94518e-08	0.00808082	2.09583e-08	0.00297654	1.24346	0.042371	0.170959	0.335587	-1.57524
145	Cer(18:1/14:0)	7.93348	CER	CER		0.000154247	0.000137968	0.000137653	0.00010563	0.000164102	0.000168004	0.000144601	0.000270307	0.000202987	0.000261906	0.000205931	0.000250892	0.000298587	0.000248435	1.86848	0.000178	0.00709218	1.71808	0.780794
147	Cer(18:1/16:0)	8.71628	CER	CER		0.010529	0.00861979	0.00986566	0.00869627	0.0103062	0.00952431	0.0095902	0.010648	0.0145024	0.0116528	0.0125141	0.00943844	0.0133609	0.0120194	1.44105	0.0141012	0.0848069	1.2533	0.325736
156	Cer(18:1/26:1)	11.5443	CER	CER		0.000399816	0.00036826	0.000357738	0.000447743	0.000465448	0.000397958	0.00040616	0.00062086	0.000448778	0.000624643	0.000548547	0.000479921	0.000478729	0.00053358	1.63017	0.0051472	0.0477201	1.31372	0.393654
160	DAG(14:0/18:3)	8.16271	DAG	DAG		2.04656e-08	1.86695e-08	1.64702e-08	2.09011e-08	3.32843e-08	9.66507e-09	1.99093e-08	3.77129e-06	3.88093e-08	2.31975e-06	4.16862e-06	2.38407e-06	2.09583e-08	2.11725e-06	1.59369	0.0340781	0.151392	106.345	6.73261
161	DAG(14:0/18:2)	8.72085	DAG	DAG		7.26432e-06	8.84269e-06	1.38658e-05	9.64124e-06	1.0417e-05	9.62066e-06	9.94195e-06	2.77299e-05	1.32317e-05	1.42806e-05	2.77361e-05	1.54858e-05	1.29362e-05	1.85667e-05	1.56774	0.0306344	0.142614	1.86751	0.901118
163	DAG(14:0/18:1)	9.35638	DAG	DAG		8.78753e-05	9.50649e-05	9.64948e-05	0.000106082	0.000132798	0.000123205	0.00010692	0.000336143	0.000326221	0.000413318	0.000303022	0.0002604	0.000208285	0.000307898	1.99499	0.000633733	0.0146911	2.87971	1.52592
164	DAG(16:0/16:1)	9.38377	DAG	DAG	C00165	0.000982722	0.000968046	0.00112273	0.00112825	0.00121288	0.00123552	0.00110836	0.001992	0.00214357	0.00221493	0.00185282	0.00169924	0.00132204	0.00187077	1.85521	0.00155536	0.0230592	1.68787	0.755206
165	DAG(16:0/16:0)	10.034	DAG	DAG	C00165	0.0456882	0.0391938	0.0396916	0.0531415	0.04575	0.0365205	0.0433309	0.048613	0.0590392	0.051937	0.0517126	0.0526328	0.0450074	0.0514903	1.33871	0.0260508	0.130767	1.1883	0.248904
166	DAG(14:0/20:4)	8.53236	DAG	DAG		3.11804e-06	4.7345e-06	4.40068e-06	1.74256e-06	6.671e-06	5.24941e-06	4.31936e-06	9.56037e-06	1.35867e-05	8.94187e-06	8.93334e-06	8.52923e-06	7.916e-06	9.57792e-06	1.67554	0.000681258	0.0152387	2.21744	1.14889
169	DAG(16:1/18:2)	8.83002	DAG	DAG	C00165	5.24689e-06	5.88712e-06	7.37316e-06	6.46775e-06	6.28674e-06	8.27734e-06	6.58983e-06	1.30721e-05	1.22221e-05	1.11488e-05	8.5008e-06	8.92115e-06	9.10796e-06	1.04955e-05	1.74938	0.0014662	0.0224181	1.59268	0.671455
171	DAG(16:1/18:1)	9.43572	DAG	DAG		8.79458e-05	0.000113745	0.000113491	8.90018e-05	0.000123404	0.000145106	0.000112116	0.000397696	0.000322197	0.000408386	0.000347469	0.000234518	0.000248832	0.000326516	1.98759	0.000508132	0.0139634	2.91232	1.54217
172	DAG(16:0/18:1)	10.1063	DAG	DAG	C00165	0.0048732	0.00607917	0.00615212	0.00582428	0.00525615	0.00542288	0.0056013	0.00787865	0.00936684	0.00874205	0.00938626	0.00716247	0.00758308	0.00835323	1.9033	9.03844e-05	0.00456258	1.4913	0.576572
173	DAG(16:1/18:0)	10.139	DAG	DAG	C00165	0.000175648	0.000257928	0.000224341	0.000220436	0.000211677	0.000210508	0.000216756	0.000416506	0.000409626	0.000431167	0.000432774	0.000299865	0.000336211	0.000387692	1.93654	4.91201e-05	0.00329622	1.78861	0.838835
175	DAG(14:0/20:0)	10.7992	DAG	DAG		6.88727e-05	7.5924e-05	8.13416e-05	9.04501e-05	7.16005e-05	6.29553e-05	7.51907e-05	0.000104873	0.000102949	0.000101287	0.000120041	0.000103251	0.000102474	0.000105813	1.86527	9.68351e-05	0.00456258	1.40726	0.492884
176	DAG(14:0/22:6)	8.30896	DAG	DAG		1.02623e-06	1.79946e-06	8.02434e-07	1.44888e-06	7.79314e-07	8.5115e-07	1.11791e-06	5.81606e-06	5.30904e-06	4.91996e-06	4.59613e-06	1.46657e-06	1.93511e-06	4.00714e-06	1.71023	0.0110551	0.0737969	3.58449	1.84177
178	DAG(16:1/20:4)	8.64982	DAG	DAG	C00165	4.23953e-06	7.12787e-06	5.90676e-06	4.60738e-06	8.30875e-06	1.04637e-05	6.77567e-06	1.3896e-05	1.19898e-05	1.11561e-05	8.7067e-06	9.77089e-06	8.18964e-06	1.06182e-05	1.44032	0.014715	0.0868593	1.56711	0.648103
183	DAG(18:1/18:2)	9.57093	DAG	DAG		9.1541e-05	0.000178547	0.000151419	0.000111289	0.000167436	0.00021404	0.000152379	0.000239108	0.000242338	0.000268186	0.000236749	0.000167369	0.000195769	0.00022492	1.4098	0.0119013	0.0762931	1.47606	0.56175
184	DAG(16:1/20:2)	9.57025	DAG	DAG		5.90739e-07	1.96244e-06	1.02795e-06	1.0435e-06	1.05288e-06	1.01012e-06	1.1146e-06	2.002e-06	3.15863e-06	6.47975e-06	3.3459e-06	9.13913e-07	4.86412e-06	3.46072e-06	1.494	0.0334518	0.149653	3.10488	1.63454
186	DAG(18:1/18:1)	10.165	DAG	DAG		0.000288144	0.000453554	0.000398565	0.00034723	0.000554604	0.000614384	0.000442747	0.0012386	0.000835511	0.00128703	0.000952691	0.000827129	0.000719336	0.000976716	1.82413	0.000590679	0.0146911	2.20604	1.14146
187	DAG(18:0/18:1)	10.8279	DAG	DAG		0.000548541	0.000811882	0.000773963	0.000671768	0.00118123	0.00129659	0.000880662	0.00193287	0.00121287	0.00195903	0.00147779	0.00143392	0.00108312	0.0015166	1.55541	0.00755554	0.0582728	1.72211	0.78418
188	DAG(16:1/20:0)	10.8277	DAG	DAG		2.70872e-06	2.54823e-06	2.46491e-06	2.30437e-06	3.00004e-06	2.97186e-06	2.66635e-06	4.07165e-06	4.19035e-06	3.4665e-06	4.53603e-06	3.12079e-06	2.98224e-06	3.72793e-06	1.65034	0.00362059	0.0385649	1.39814	0.483505
189	DAG(16:1/22:6)	8.36354	DAG	DAG		5.3275e-06	7.03897e-06	6.06399e-06	6.49209e-06	6.60981e-06	4.42739e-06	5.99329e-06	2.64516e-05	2.54937e-05	2.24374e-05	2.07537e-05	1.12571e-05	1.23903e-05	1.97973e-05	1.92593	0.00324583	0.0366234	3.30324	1.72388
190	DAG(18:2/20:5)	8.2502	DAG	DAG		2.04656e-08	1.86695e-08	2.48028e-06	2.09011e-08	2.92701e-06	2.04982e-06	1.25286e-06	4.40791e-06	5.59217e-06	2.01849e-06	4.44818e-06	2.28857e-06	3.652e-06	3.73455e-06	1.31436	0.010843	0.0727623	2.98083	1.57571
191	DAG(16:0/22:6)	9.07772	DAG	DAG		0.000390939	0.000507342	0.000435251	0.000510701	0.000455681	0.000388959	0.000448146	0.000973951	0.00112177	0.000957611	0.000978517	0.000533981	0.000755473	0.000886884	1.83058	0.00294129	0.0357157	1.97901	0.984778
192	DAG(18:1/20:5)	8.86774	DAG	DAG		2.09205e-05	2.92415e-05	2.49027e-05	2.01543e-05	2.29295e-05	1.9154e-05	2.28837e-05	3.25648e-05	3.62187e-05	3.42183e-05	4.3608e-05	2.17412e-05	3.27715e-05	3.35204e-05	1.52328	0.00858106	0.0625191	1.46481	0.550717
193	DAG(18:2/20:4)	8.77947	DAG	DAG	C00165	2.76898e-05	3.63341e-05	4.38629e-05	4.04089e-05	3.60452e-05	3.71392e-05	3.69134e-05	5.03456e-05	4.74205e-05	4.07054e-05	4.88586e-05	4.43391e-05	3.77294e-05	4.48998e-05	1.32384	0.0233566	0.122048	1.21636	0.282565
194	DAG(16:0/22:5)	9.36374	DAG	DAG		0.000720047	0.0011295	0.000956989	0.000926842	0.000880699	0.000910493	0.000920762	0.00157874	0.00173276	0.00162977	0.00189574	0.000908108	0.00133646	0.0015136	1.63714	0.00300885	0.036185	1.64385	0.717081
195	DAG(18:1/20:4)	9.3982	DAG	DAG		0.00405007	0.00565428	0.00498692	0.00549423	0.00468172	0.00444943	0.00488611	0.00788061	0.00781328	0.00750831	0.00836327	0.00450802	0.00702464	0.00718302	1.57036	0.00400464	0.0408474	1.47009	0.555905
196	DAG(18:2/20:3)	9.37734	DAG	DAG		1.8828e-05	2.99122e-05	2.43756e-05	2.51233e-05	2.6794e-05	2.34079e-05	2.47402e-05	4.10975e-05	5.09633e-05	4.3072e-05	4.76258e-05	2.41504e-05	3.34506e-05	4.00599e-05	1.57826	0.00505755	0.0477201	1.61923	0.695305
197	DAG(18:1/20:3)	9.74539	DAG	DAG		0.000587167	0.000863517	0.00069331	0.000734323	0.000602044	0.000570097	0.000675076	0.00122425	0.00121174	0.00108744	0.00141668	0.000646466	0.00110288	0.00111491	1.62068	0.00333282	0.0369509	1.65153	0.723804
198	DAG(18:1/20:2)	10.2433	DAG	DAG		4.02244e-05	7.69099e-05	6.22185e-05	4.36607e-05	6.06803e-05	8.68366e-05	6.17551e-05	0.000124816	0.000114541	0.000140908	0.000122727	6.83389e-05	0.0001054	0.000112788	1.63082	0.00225317	0.0299249	1.82638	0.86899
199	DAG(18:1/20:1)	10.8426	DAG	DAG		4.8516e-05	8.18501e-05	6.46403e-05	6.00075e-05	6.92925e-05	8.02083e-05	6.74191e-05	0.000179166	0.000172623	0.000195782	0.000195383	0.000122087	0.000152613	0.000169609	1.98195	1.07285e-05	0.00131878	2.51574	1.33098
200	DAG(18:2/22:6)	8.52977	DAG	DAG		2.27319e-05	2.71518e-05	2.44694e-05	2.96923e-05	2.72284e-05	1.89377e-05	2.50353e-05	7.37462e-05	9.12488e-05	6.7005e-05	6.81069e-05	3.4482e-05	4.22379e-05	6.28045e-05	1.81671	0.00641057	0.0537729	2.50864	1.32691
201	DAG(18:1/22:6)	9.14154	DAG	DAG		0.00016709	0.000202053	0.00017906	0.000189603	0.00015888	0.000132955	0.000171607	0.000499957	0.000557654	0.000436346	0.00048499	0.000292491	0.000402268	0.000445618	1.98201	0.000514224	0.0139634	2.59674	1.3767
202	DAG(18:2/22:5)	9.05924	DAG	DAG		3.19811e-06	2.95886e-06	1.64702e-08	4.24729e-06	1.7378e-06	3.16269e-06	2.55354e-06	1.11411e-05	1.38817e-05	9.95324e-06	9.82303e-06	3.95881e-06	6.68258e-06	9.24008e-06	1.18376	0.00147696	0.0224181	3.61854	1.85541
203	DAG(18:0/22:6)	9.14782	DAG	DAG		8.35487e-06	1.08343e-05	7.46575e-06	7.68775e-06	4.79645e-06	5.3511e-06	7.41504e-06	2.09803e-05	2.26436e-05	1.88698e-05	2.0143e-05	1.33036e-05	1.35401e-05	1.82467e-05	1.87171	0.000151238	0.00664926	2.46077	1.29911
204	DAG(18:1/22:5)	9.42607	DAG	DAG		0.000188741	0.00025174	0.000209579	0.000233507	0.000197206	0.000191832	0.000212101	0.000472106	0.000486197	0.000494637	0.000528837	0.000286582	0.000387264	0.000442604	1.9212	0.00105037	0.0180976	2.08676	1.06127
205	DAG(18:2/22:4)	9.35056	DAG	DAG		1.9218e-05	2.32674e-05	2.75991e-05	2.1796e-05	2.11551e-05	1.95382e-05	2.20956e-05	5.09918e-05	5.25725e-05	4.22984e-05	4.62506e-05	3.10636e-05	4.29922e-05	4.43615e-05	1.9412	6.37322e-05	0.00386945	2.00771	1.00555
206	DAG(18:1/22:4)	9.93246	DAG	DAG		0.000449857	0.000626305	0.000578268	0.000586902	0.000427828	0.000467797	0.000522826	0.00126373	0.00127317	0.00115037	0.00144448	0.000626642	0.0011441	0.00115042	1.83983	0.00196725	0.0275632	2.20038	1.13775
208	Cer(18:0/14:0)	8.17521	DCER	DCER		8.64084e-06	1.55053e-05	9.23935e-06	1.28204e-05	1.76495e-05	9.62565e-06	1.22468e-05	2.66973e-05	2.99641e-05	3.6987e-05	4.68846e-05	2.26525e-05	3.29461e-05	3.26886e-05	1.8796	0.000310255	0.0104099	2.66915	1.41638
210	Cer(18:0/16:0)	9.00119	DCER	DCER		0.000672766	0.000574394	0.000602527	0.000564478	0.000753267	0.000607014	0.000629074	0.000784028	0.00100973	0.000915267	0.00109465	0.000692463	0.00115114	0.000941213	1.68408	0.00263406	0.0332518	1.49619	0.581291
211	Cer(18:0/18:1)	9.12629	DCER	DCER		2.04656e-08	1.42013e-06	1.64702e-08	2.09011e-08	3.32843e-08	2.40364e-06	6.52482e-07	2.32507e-06	7.33328e-06	2.96583e-06	2.85478e-06	4.6938e-06	5.89611e-06	4.34481e-06	1.62953	0.00231369	0.0301015	6.6589	2.73528
217	Cer(18:0/24:1)	11.1749	DCER	DCER		0.00013158	0.000136594	0.000131333	0.000160069	0.000167771	0.000130506	0.000142976	0.000243125	0.000224486	0.000261155	0.000266177	0.000222096	0.000237429	0.000242411	2.00928	1.78976e-06	0.000380325	1.69547	0.761689
219	Cer(18:0/26:1)	11.5692	DCER	DCER		7.09124e-06	9.29896e-06	9.17857e-06	7.56374e-06	1.11421e-05	9.34155e-06	8.93603e-06	1.29174e-05	1.02196e-05	1.55546e-05	1.28015e-05	1.18526e-05	1.05281e-05	1.23123e-05	1.58641	0.00665227	0.0548185	1.37783	0.462395
220	Cer(18:0/26:0)	12.3224	DCER	DCER		4.2044e-07	3.56917e-07	2.04717e-07	1.76625e-07	3.6139e-07	7.28722e-07	3.74802e-07	8.1862e-07	5.12035e-07	7.56791e-07	8.61617e-07	8.53835e-07	5.92327e-07	7.32537e-07	1.5428	0.00522014	0.0478826	1.95447	0.966775
228	DGDG(12:0/18:1)	12.8508	DGDG	DGDG		0.00239425	0.00202263	0.0022552	0.00299657	0.00257402	0.00233286	0.00242925	0.00358671	0.00295325	0.00361925	0.00256516	0.00340563	0.00232374	0.00307562	1.30985	0.0331413	0.148786	1.26608	0.340365
231	DGDG(14:0/18:3)	12.19	DGDG	DGDG		2.04656e-08	1.86695e-08	1.64702e-08	2.09011e-08	3.32843e-08	9.66507e-09	1.99093e-08	4.09015e-08	3.88093e-08	3.57432e-08	1.94518e-08	3.48649e-08	2.09583e-08	3.17882e-08	1.26509	0.0363288	0.153501	1.59665	0.675047
235	DGDG(16:0/16:1)	13.1354	DGDG	DGDG		2.04656e-08	1.86695e-08	1.64702e-08	2.09011e-08	3.32843e-08	9.66507e-09	1.99093e-08	4.09015e-08	3.88093e-08	3.57432e-08	1.94518e-08	3.48649e-08	2.09583e-08	3.17882e-08	1.26509	0.0363288	0.153501	1.59665	0.675047
244	DGDG(16:1/18:0)	13.4255	DGDG	DGDG		1.07091e-06	1.86695e-08	1.04128e-06	1.90101e-06	9.32444e-07	4.56492e-07	9.03468e-07	5.14263e-06	5.47715e-06	5.09623e-06	2.61948e-06	2.63321e-06	1.32737e-06	3.71601e-06	1.33665	0.00897665	0.0646208	4.11305	2.04021
254	FFA(14:0)	3.59794	FFA	FFA		0.00527582	0.00221422	0.00383704	0.00344922	0.00413227	0.00347824	0.00373114	0.0104842	0.00554157	0.00911879	0.00829838	0.0112041	0.00623621	0.00848054	1.80352	0.000833379	0.016359	2.27291	1.18454
255	FFA(16:2)	3.11158	FFA	FFA		0.00159581	0.00124355	0.00107209	0.00129275	0.00121186	0.00110205	0.00125302	0.00315412	0.00252844	0.00149062	0.00184957	0.00206866	0.00324221	0.00238894	1.72484	0.0101308	0.0690735	1.90655	0.930961
256	FFA(16:1)	3.91083	FFA	FFA		0.0371349	0.0302621	0.0309621	0.0275102	0.0293221	0.0333541	0.0314243	0.0407786	0.0496014	0.0432781	0.0484609	0.0471546	0.0441153	0.0455648	1.92257	2.85894e-05	0.00228349	1.44999	0.536042
265	FFA(20:2)	5.14142	FFA	FFA		0.0158906	0.0135345	0.0130275	0.0127953	0.0138445	0.0145471	0.0139399	0.0148583	0.0179756	0.0151033	0.0188264	0.0179593	0.0167479	0.0169118	1.58937	0.00446949	0.0441752	1.21319	0.278808
266	FFA(20:1)	5.72107	FFA	FFA		0.00779763	0.00679989	0.00623382	0.00635912	0.00710063	0.00679066	0.00684696	0.00954747	0.00958695	0.00882144	0.0109761	0.0100733	0.00996677	0.00982867	1.96904	1.13777e-05	0.00131878	1.43548	0.521533
267	FFA(20:0)	6.45317	FFA	FFA		0.00352976	0.00306566	0.0028625	0.0022678	0.00335963	0.00260103	0.00294773	0.00346393	0.00478139	0.00386345	0.00387631	0.00402888	0.00420008	0.00403567	1.65211	0.00202946	0.0278233	1.36908	0.453205
268	FFA(22:6)	3.78638	FFA	FFA		0.0655837	0.0524836	0.0498913	0.0547148	0.0600508	0.0620744	0.0574664	0.0617881	0.0648229	0.06332	0.0690594	0.0706547	0.0649059	0.0657585	1.41158	0.0152754	0.0877644	1.14429	0.194458
271	FFA(22:3)	5.34858	FFA	FFA		0.00627489	0.00257899	0.00406632	0.0033413	0.00293243	0.00255713	0.00362518	0.00662114	0.00464461	0.00569529	0.00804586	0.00481583	0.00656185	0.0060641	1.55208	0.0106763	0.0720229	1.67277	0.742241
272	FFA(22:2)	5.8742	FFA	FFA		0.00183044	0.00124871	0.00142683	0.00135644	0.00138554	0.00154957	0.00146626	0.00222462	0.00259944	0.00211943	0.00223234	0.00227194	0.00239308	0.00230681	1.94011	1.47509e-05	0.00144672	1.57327	0.653762
273	FFA(22:1)	6.48225	FFA	FFA		0.00139822	0.00102077	0.0011967	0.00099808	0.00119434	0.00107741	0.00114759	0.00198867	0.00215664	0.00187093	0.00228852	0.00212552	0.00202447	0.00207579	2.01712	7.12754e-07	0.000320272	1.80883	0.855059
276	FFA(24:5)	5.1492	FFA	FFA		0.00453852	0.0033627	0.00344878	0.0031039	0.00312934	0.00304723	0.00343841	0.00638602	0.00748065	0.00614342	0.00743767	0.0076295	0.00717313	0.00704173	2.0171	1.00477e-06	0.000320272	2.04796	1.03419
277	FFA(24:4)	5.5588	FFA	FFA		0.00329314	0.00312147	0.00301724	0.00302334	0.00276601	0.00308639	0.00305127	0.00507331	0.00597863	0.00521082	0.00556482	0.00612248	0.00577393	0.00562067	2.06841	7.15275e-08	9.11976e-05	1.84208	0.881333
278	FFA(24:3)	6.06151	FFA	FFA		0.000824681	0.000516801	0.000703255	0.000574941	0.000623954	0.000462568	0.0006177	0.00130556	0.00134296	0.0011557	0.00141225	0.0013651	0.00145309	0.00133911	1.98798	9.64508e-07	0.000320272	2.1679	1.1163
281	FFA(24:0)	8.28887	FFA	FFA		0.0065572	0.00570229	0.0055971	0.00544143	0.00590405	0.00643529	0.00593956	0.00623851	0.00821118	0.00698047	0.00778606	0.00707195	0.0071672	0.00724256	1.62696	0.00309346	0.036185	1.21938	0.286144
284	FFA(26:4)	5.84238	FFA	FFA		4.63583e-05	2.77815e-05	3.19469e-05	3.26564e-05	3.28376e-05	3.17016e-05	3.38804e-05	3.72252e-05	7.41271e-05	4.98351e-05	6.61568e-05	5.80152e-05	7.48982e-05	6.00429e-05	1.67833	0.00255616	0.0325911	1.7722	0.825544
285	FFA(26:3)	6.7324	FFA	FFA		0.000202133	0.00012375	0.000108106	0.000133992	0.000156213	9.67646e-05	0.000136826	0.000306404	0.000337556	0.000306359	0.000501513	0.00035074	0.000370954	0.000362254	1.94706	5.19743e-05	0.00331336	2.64755	1.40466
290	FFA(28:5)	5.91645	FFA	FFA		1.13946e-05	4.99993e-06	5.86454e-06	1.20453e-05	1.22153e-05	7.99606e-06	9.08595e-06	1.15761e-05	1.68741e-05	1.31712e-05	2.24142e-05	1.31529e-05	1.83547e-05	1.59239e-05	1.46864	0.00916572	0.0649238	1.75258	0.809481
300	HexCer(18:1/14:0)	7.1859	HCER	HCER		5.83975e-05	8.58998e-05	7.28172e-05	5.99538e-05	0.00011087	5.14819e-05	7.32367e-05	0.000247174	0.000139042	0.000198738	0.000171818	0.000206311	0.000197059	0.000193357	1.94405	3.95812e-05	0.00294384	2.64017	1.40063
301	HexCer(18:0/14:0)	7.10852	HCER	HCER		5.86602e-06	3.51141e-06	6.88278e-06	4.02831e-06	2.32468e-06	9.66507e-09	3.77048e-06	8.00354e-06	7.52127e-06	5.52665e-06	1.42673e-05	1.17267e-05	1.52848e-05	1.03884e-05	1.05248	0.00597027	0.0510879	2.75519	1.46215
303	HexCer(18:0/16:1)	7.91908	HCER	HCER		4.60062e-05	4.60269e-05	5.31044e-05	4.01228e-05	5.55098e-05	4.75402e-05	4.80517e-05	5.34779e-05	5.07213e-05	6.36882e-05	6.35021e-05	5.69219e-05	4.8068e-05	5.60632e-05	1.25676	0.0447139	0.17705	1.16673	0.222467
304	HexCer(18:1/16:0)	7.92496	HCER	HCER		0.00307039	0.00303025	0.00308776	0.00298089	0.0030223	0.00255854	0.00295836	0.00355248	0.00373062	0.00290024	0.00309495	0.0032839	0.0033184	0.00331343	1.26755	0.0364791	0.153501	1.12003	0.163531
305	HexCer(18:0/16:0)	7.93197	HCER	HCER		0.000130778	0.000129982	0.000152059	0.000130466	0.000132703	0.000136275	0.000135377	0.000177299	0.000153663	0.000174732	0.000156245	0.000194925	0.00014768	0.000167424	1.70897	0.00271848	0.033981	1.23672	0.306522
308	HexCer(18:1/18:0)	8.69497	HCER	HCER		0.000205236	0.000223167	0.000267025	0.00026083	0.000254712	0.00030971	0.000253447	0.000244626	0.000394643	0.000340176	0.000273068	0.000353626	0.000329461	0.0003226	1.29753	0.0278009	0.134776	1.27285	0.348064
311	HexCer(18:0/20:1)	9.42904	HCER	HCER		4.79651e-06	9.13254e-06	5.99287e-06	8.26151e-06	1.07849e-05	4.3209e-06	7.21487e-06	1.03065e-05	1.15145e-05	1.01169e-05	1.05097e-05	8.992e-06	1.04163e-05	1.03093e-05	1.3568	0.0310913	0.143628	1.4289	0.514903
312	HexCer(18:1/20:0)	9.44445	HCER	HCER		0.00077241	0.000860611	0.00104486	0.00099631	0.000985307	0.000718708	0.000896368	0.00125947	0.00114254	0.001074	0.0011547	0.00117078	0.000943762	0.00112421	1.49643	0.00832257	0.0615824	1.25418	0.326747
313	HexCer(18:0/20:0)	9.4464	HCER	HCER		2.09093e-05	1.56889e-05	1.84294e-05	2.26056e-05	1.93005e-05	9.16459e-06	1.7683e-05	3.09765e-05	2.38737e-05	2.7481e-05	2.40459e-05	2.57985e-05	2.49568e-05	2.61887e-05	1.48932	0.00350483	0.0378904	1.48101	0.566579
314	HexCer(18:1/22:1)	9.44339	HCER	HCER		0.000235939	0.000214505	0.000257512	0.000232221	0.000218728	0.000167064	0.000220995	0.000409561	0.000351163	0.000343191	0.000354635	0.000334644	0.000314159	0.000351225	1.92263	2.86555e-05	0.00228349	1.58929	0.668385
315	HexCer(18:1/22:0)	10.1881	HCER	HCER		0.0110222	0.0104983	0.0113734	0.011755	0.0111415	0.00953029	0.0108868	0.0127516	0.0134762	0.0115016	0.0110314	0.0114046	0.0122787	0.012074	1.26794	0.0378741	0.157809	1.10905	0.149328
316	HexCer(18:0/22:1)	10.1786	HCER	HCER		0.000166196	0.000147633	0.000152051	0.000165636	0.000153447	0.000122859	0.000151304	0.000202315	0.000188952	0.000172609	0.000164832	0.000178452	0.000163756	0.000178486	1.46118	0.0120835	0.0768928	1.17965	0.238364
317	HexCer(18:0/22:0)	10.1876	HCER	HCER		0.000555534	0.000565006	0.000550467	0.000632265	0.000567013	0.000479414	0.000558283	0.000729572	0.000742276	0.000579105	0.000608102	0.000674493	0.000602051	0.000655933	1.40741	0.0184391	0.100901	1.17491	0.232552
318	HexCer(18:1/24:1)	10.1468	HCER	HCER		0.0111215	0.0103971	0.0106564	0.01116	0.0116306	0.009428	0.0107323	0.0133736	0.0137962	0.0124663	0.0121067	0.0122217	0.0127032	0.0127779	1.7627	0.000617118	0.0146911	1.19061	0.251702
319	HexCer(18:0/24:1)	10.805	HCER	HCER		0.000609695	0.000526374	0.000516328	0.000612035	0.000605155	0.000461894	0.000555247	0.000863459	0.000706216	0.000730235	0.000648475	0.000697828	0.000636739	0.000713825	1.65318	0.00362964	0.0385649	1.2856	0.362442
320	HexCer(18:1/24:0)	10.8893	HCER	HCER		0.0273726	0.0263401	0.0285469	0.027663	0.0266218	0.0233917	0.026656	0.0314925	0.0337392	0.0287414	0.0282452	0.0277004	0.0293129	0.0298719	1.37758	0.0221119	0.116499	1.12065	0.164329
321	HexCer(18:0/24:0)	10.8914	HCER	HCER		0.00228932	0.00198246	0.00216644	0.00219355	0.00246174	0.00178905	0.00214709	0.00314131	0.00253238	0.00280181	0.00246039	0.00278674	0.0024406	0.00269387	1.63847	0.00386628	0.0399484	1.25466	0.327296
322	HexCer(18:1/26:1)	10.8313	HCER	HCER		0.00112538	0.000983224	0.00112749	0.00101579	0.00113123	0.000803375	0.00103108	0.00234686	0.00160104	0.00176966	0.00149636	0.00178923	0.00156315	0.00176105	1.90282	0.000330186	0.0107946	1.70796	0.772277
323	HexCer(18:0/26:1)	10.8341	HCER	HCER		2.91807e-05	2.56882e-05	2.06319e-05	2.44602e-05	2.56442e-05	1.44683e-05	2.33456e-05	4.105e-05	3.15468e-05	4.92924e-05	4.41398e-05	4.33922e-05	4.10454e-05	4.17444e-05	1.80711	0.000174617	0.00709218	1.78811	0.838434
324	HexCer(18:1/26:0)	11.4719	HCER	HCER		0.000833493	0.000705301	0.00073037	0.000874054	0.000864382	0.000553485	0.000760181	0.00154303	0.00112593	0.0010716	0.00133102	0.00110457	0.00110497	0.00121352	1.8062	0.000562217	0.0146911	1.59636	0.674783
337	Hex2Cer(18:0/22:0)	9.79806	LCER	LCER		3.09907e-05	2.12732e-05	2.22425e-05	4.84968e-06	2.36122e-05	2.09127e-05	2.06468e-05	2.94514e-05	5.11323e-05	3.32209e-05	3.04005e-05	2.88626e-05	3.96013e-05	3.54448e-05	1.2412	0.0138835	0.0846959	1.71672	0.779655
345	Hex2Cer(18:1/26:0)	10.7847	LCER	LCER		2.16094e-05	3.04834e-05	3.1873e-05	3.4191e-05	2.26442e-05	3.40897e-05	2.91485e-05	3.07567e-05	4.41685e-05	3.29004e-05	5.05161e-05	4.3038e-05	4.59911e-05	4.12285e-05	1.42457	0.0114155	0.0746777	1.41443	0.500222
348	LPC(14:0)	2.38223	LPC	LPC	C04230	0.000167275	0.000174108	0.000203196	0.000186647	0.000245664	0.000210687	0.000197929	0.000327567	0.00025654	0.000380836	0.000275654	0.000332074	0.000186557	0.000293205	1.51436	0.0103891	0.0704583	1.48136	0.566921
350	LPC(16:0)	3.66168	LPC	LPC	C04230	0.0867954	0.0739186	0.078542	0.0779318	0.0946387	0.077384	0.0815351	0.0712601	0.0715545	0.0774246	0.0686887	0.0753714	0.0658784	0.0716963	1.40751	0.0207275	0.110115	0.87933	-0.185523
353	LPC(18:1)	3.90958	LPC	LPC	C04230	0.0080583	0.0085079	0.0108707	0.0105002	0.0092348	0.00679081	0.00899379	0.0126691	0.00942648	0.0111259	0.012346	0.0157439	0.00977116	0.0118471	1.35672	0.030648	0.142614	1.31725	0.397532
360	LPC(20:0)	5.47447	LPC	LPC	C04230	0.000287381	0.000413287	0.000496019	0.000607126	0.000390342	0.00039861	0.000432127	0.000576447	0.000466899	0.000587668	0.000543974	0.000669594	0.000549184	0.000565628	1.33305	0.0277622	0.134776	1.30894	0.388396
366	LPE(16:0)	3.76661	LPE	LPE		0.015635	0.016823	0.0172724	0.0153843	0.0128054	0.0144199	0.01539	0.0120006	0.0124984	0.0102175	0.00953145	0.0152064	0.0104154	0.011645	1.55715	0.00596573	0.0510879	0.756657	-0.402288
372	LPE(20:4)	2.9338	LPE	LPE		0.00653563	0.00941343	0.00627888	0.00916641	0.0104605	0.00997558	0.00863841	0.0114289	0.0113402	0.0119485	0.0101008	0.0111502	0.00922935	0.0108663	1.29782	0.0238723	0.123291	1.25791	0.331027
401	LPS(18:0)	4.09195	LPS	LPS		0.00665266	0.0110394	0.0180181	0.0132028	0.0219765	0.0184751	0.0148941	0.00455864	0.00797922	0.00421433	0.00926171	0.00811489	0.00422865	0.00639291	1.6013	0.00649938	0.0541615	0.429224	-1.2202
417	MGDG(14:0/16:0)	8.1917	MGDG	MGDG		2.04656e-08	1.86695e-08	1.64702e-08	2.09011e-08	3.32843e-08	9.66507e-09	1.99093e-08	4.09015e-08	3.88093e-08	3.57432e-08	1.94518e-08	3.48649e-08	2.09583e-08	3.17882e-08	1.26509	0.0363288	0.153501	1.59665	0.675047
423	MGDG(16:1/18:2)	8.09846	MGDG	MGDG		2.04656e-08	1.86695e-08	1.64702e-08	2.09011e-08	3.32843e-08	9.66507e-09	1.99093e-08	4.09015e-08	3.88093e-08	3.57432e-08	1.94518e-08	3.48649e-08	2.09583e-08	3.17882e-08	1.26509	0.0363288	0.153501	1.59665	0.675047
442	MGDG(18:2/20:1)	9.24938	MGDG	MGDG		2.04656e-08	1.86695e-08	1.64702e-08	2.09011e-08	3.32843e-08	9.66507e-09	1.99093e-08	4.09015e-08	3.88093e-08	3.57432e-08	1.94518e-08	3.48649e-08	2.09583e-08	3.17882e-08	1.26509	0.0363288	0.153501	1.59665	0.675047
448	MGDG(16:1/22:0)	9.59077	MGDG	MGDG		2.04656e-08	1.86695e-08	1.64702e-08	2.09011e-08	3.32843e-08	9.66507e-09	1.99093e-08	4.09015e-08	3.88093e-08	3.57432e-08	1.94518e-08	3.48649e-08	2.09583e-08	3.17882e-08	1.26509	0.0363288	0.153501	1.59665	0.675047
515	PC(18:1/20:1)	9.18717	PC	PC	C00157	0.00374989	0.00136313	0.00343278	0.0029908	0.00247524	0.00279526	0.00280118	0.005838	0.0059575	0.0109246	0.00365502	0.00703512	0.00370482	0.00618584	1.56293	0.0256864	0.129564	2.2083	1.14293
552	PE(14:0/20:4)	7.21416	PE	PE		1.81967e-05	3.35441e-05	1.82637e-05	2.08822e-05	2.66878e-05	1.80948e-05	2.26115e-05	3.83483e-05	3.56198e-05	3.05388e-05	3.36067e-05	3.45275e-05	4.18067e-05	3.57413e-05	1.69852	0.00146725	0.0224181	1.58067	0.660532
554	PE(16:0/18:3)	7.56167	PE	PE	C00350	0.000161135	0.000120219	0.000104909	0.000100468	0.000155758	0.000138452	0.000130157	0.000155183	0.000152982	0.000153594	0.000214204	0.00018774	0.000172201	0.000172651	1.43754	0.0150473	0.0877644	1.32648	0.407605
555	PE(18:2/16:1)	7.42594	PE	PE	C00350	0.000257396	0.000268318	0.000174353	0.00021429	0.000210191	0.000128045	0.000208766	0.000361535	0.000354453	0.000230461	0.000532395	0.000232267	0.000305868	0.000336163	1.37582	0.029825	0.140992	1.61024	0.687278
559	PE(16:0/18:2)	8.10808	PE	PE	C00350	0.0190383	0.0252831	0.0180334	0.016286	0.0295368	0.0251158	0.0222156	0.0310295	0.0251979	0.0297976	0.0407509	0.0338858	0.0254674	0.0310215	1.41405	0.0198033	0.106537	1.39639	0.481698
560	PE(18:1/16:1)	8.0196	PE	PE	C00350	0.00101496	0.00142888	0.00160498	0.00137343	0.00178001	0.00114017	0.0013904	0.00305046	0.00265897	0.0031827	0.00260117	0.00276254	0.00247757	0.0027889	1.95717	5.64673e-06	0.000799953	2.00582	1.00419
563	PE(P-18:1/16:1)	8.4346	PE	PE		0.000590006	0.000531043	0.000431474	0.000472032	0.000483202	0.000431945	0.00048995	0.000778934	0.000763936	0.00047851	0.00100044	0.000797469	0.000609199	0.000738081	1.53787	0.0173147	0.0964026	1.50644	0.591144
572	PE(O-18:0/16:1)	9.26329	PE	PE		3.95309e-05	3.92211e-05	8.00328e-05	2.94867e-05	4.18796e-05	6.277e-05	4.88202e-05	0.000120371	0.000147025	4.15006e-05	9.80142e-05	0.000148139	6.05673e-05	0.000102603	1.36978	0.0212356	0.112346	2.10165	1.07152
574	PE(P-16:0/18:0)	9.08698	PE	PE		0.00132821	0.00122544	1.64702e-08	0.00133271	0.00118472	0.000923393	0.000999082	4.09015e-08	0.00103977	3.57432e-08	1.94518e-08	3.48649e-08	2.09583e-08	0.00017332	1.41114	0.0124123	0.0771987	0.17348	-2.52716
576	PE(O-16:0/18:0)	9.1916	PE	PE		7.3613e-05	4.84729e-05	7.51812e-05	4.59379e-05	5.79856e-05	2.29776e-05	5.4028e-05	7.72085e-05	6.84386e-05	9.47987e-05	8.68747e-05	8.88147e-05	0.000100068	8.60339e-05	1.42745	0.0061908	0.0526218	1.59239	0.671197
580	PE(18:2/18:3)	7.09666	PE	PE		2.09599e-05	8.81475e-06	2.50388e-05	1.61413e-05	1.54093e-05	1.92975e-05	1.76103e-05	5.53509e-05	3.58476e-05	2.60903e-05	3.02838e-05	2.52124e-05	2.83822e-05	3.35279e-05	1.5635	0.0114674	0.0746777	1.90388	0.928945
581	PE(P-16:0/20:5)	7.86328	PE	PE		0.00412028	0.00395001	0.00479619	0.00346246	0.00365259	0.00330379	0.00388089	0.0063425	0.00406488	0.00515435	0.00489261	0.00469861	0.00577842	0.00515523	1.56832	0.00931249	0.0655991	1.32836	0.40965
585	PE(18:1/18:3)	7.65456	PE	PE	C00350	9.47337e-05	8.09422e-05	0.000112893	9.52485e-05	5.83093e-05	4.19833e-05	8.0685e-05	0.000211819	0.000199739	0.000165995	0.00015251	0.000210448	0.000211268	0.000191963	1.85281	2.40646e-05	0.0021916	2.37917	1.25046
586	PE(18:2/18:2)	7.57665	PE	PE	C00350	0.00156133	0.00112764	0.00130912	0.0015838	0.00107024	0.000905916	0.00125967	0.00176129	0.00135465	0.00142697	0.00180326	0.00152674	0.00176717	0.00160668	1.31959	0.0302292	0.142222	1.27547	0.351032
587	PE(P-18:2/18:2)	7.97465	PE	PE		0.000433098	0.000365108	0.000472759	0.000466804	0.000421127	0.000209008	0.000394651	0.000707343	0.000531067	0.000683	0.000529594	0.000716339	0.000591106	0.000626408	1.59528	0.00151491	0.0227237	1.58725	0.666527
588	PE(P-16:0/20:4)	8.35386	PE	PE		0.0960028	0.0725013	0.0840958	0.083484	0.068615	0.0831396	0.0813064	0.127726	0.111881	0.0995572	0.0936031	0.1187	0.106797	0.109711	1.7317	0.00134007	0.0210936	1.34935	0.432263
589	PE(P-18:1/18:3)	8.18434	PE	PE		6.02711e-05	3.77993e-05	5.49587e-05	4.54365e-05	4.92076e-05	8.33774e-06	4.26685e-05	7.42821e-05	9.2448e-05	6.88881e-05	7.30858e-05	5.82192e-05	7.45289e-05	7.35753e-05	1.2363	0.00565439	0.0490432	1.72435	0.786051
590	PE(O-16:0/20:4)	8.36808	PE	PE		0.00721981	0.00587213	0.00623521	0.0062098	0.00520828	0.00626986	0.00616918	0.00836486	0.00793204	0.00772867	0.00707767	0.00871327	0.00781552	0.00793867	1.78305	0.00051473	0.0139634	1.28683	0.363818
591	PE(16:0/20:3)	8.25087	PE	PE	C00350	0.00973392	0.00746803	0.00898697	0.0103252	0.00604329	0.00751199	0.0083449	0.0167604	0.0110764	0.00956958	0.0117763	0.0118703	0.013337	0.0123983	1.58578	0.00709603	0.0558484	1.48574	0.571179
592	PE(18:0/18:3)	8.29989	PE	PE		0.000395053	0.00027096	0.000332426	0.000350262	0.000286374	0.000299018	0.000322349	0.000654197	0.000412887	0.000489072	0.000464638	0.000552101	0.000471593	0.000507415	1.82492	0.000845404	0.016359	1.57412	0.654542
593	PE(18:1/18:2)	8.15059	PE	PE	C00350	0.0117621	0.00894975	0.00998167	0.0107999	0.00906132	0.0058581	0.00940214	0.0160274	0.0127873	0.0113698	0.0138678	0.0102595	0.0134893	0.0129669	1.42185	0.0123487	0.0771987	1.37914	0.463767
596	PE(P-18:1/18:2)	8.5468	PE	PE		0.00121892	0.00087508	0.000860844	0.00129794	0.000647578	0.00050608	0.000901074	0.00191108	0.00117164	0.000810836	0.00160655	0.00212214	0.0013181	0.00149006	1.30607	0.0313916	0.144492	1.65365	0.725651
617	PE(16:0/22:6)	7.73543	PE	PE	C00350	0.0015737	0.00217469	0.00111314	0.00183592	0.0011109	0.00163777	0.00157435	0.00254662	0.00278651	0.00323215	0.00219444	0.00320347	0.00253755	0.00275012	1.74096	0.000581454	0.0146911	1.74683	0.804737
618	PE(18:1/20:5)	7.5264	PE	PE		0.00051674	0.000459313	0.000505069	0.000342644	0.000374253	0.000320561	0.000419763	0.000570929	0.000565136	0.000824125	0.00047395	0.000493863	0.000536679	0.000577447	1.41338	0.0298571	0.140992	1.37565	0.460112
621	PE(P-16:0/22:6)	8.13329	PE	PE	C00350	0.0194144	0.027495	0.0189157	0.0222837	0.0207363	0.0141652	0.0205017	0.0290687	0.0255757	0.0346513	0.0239145	0.0302761	0.0293215	0.0288013	1.56755	0.00556078	0.0490432	1.40482	0.490389
622	PE(P-18:1/20:5)	7.91625	PE	PE		0.00054042	0.00060495	0.000620986	0.000313266	0.000499968	0.000567855	0.000524574	0.00098352	0.000824111	0.00074057	0.000741541	0.0009008	0.00086976	0.000843384	1.72629	0.000341874	0.0108972	1.60775	0.685042
623	PE(O-16:0/22:6)	8.18242	PE	PE		0.000852269	0.00117589	0.000619957	0.000915421	0.000958134	0.00102614	0.000924635	0.00132386	0.00111442	0.00133884	0.000878275	0.00157223	0.00122502	0.00124211	1.31582	0.0264135	0.131552	1.34335	0.425834
625	PE(18:0/20:5)	8.20142	PE	PE		0.00258969	0.00389671	0.00377428	0.00380145	0.00392168	0.00389353	0.00364622	0.00563955	0.00367364	0.00689923	0.00422275	0.00449622	0.00501156	0.00499049	1.39027	0.0262699	0.131349	1.36867	0.452779
626	PE(18:1/20:4)	8.02337	PE	PE	C00350	0.0436703	0.0611789	0.0448557	0.0489778	0.0624652	0.0456609	0.0511348	0.0808746	0.0604851	0.103781	0.0566259	0.0975395	0.0612745	0.0767634	1.49871	0.0176335	0.0969084	1.5012	0.586114
628	PE(P-16:0/22:5)	8.36808	PE	PE		0.0466226	0.0540142	0.0397781	0.043979	0.0411687	0.0558964	0.0469098	0.0549446	0.0567537	0.082369	0.04873	0.0716048	0.0584764	0.0621464	1.41608	0.0245812	0.125867	1.32481	0.405781
630	PE(P-18:1/20:4)	8.42059	PE	PE		0.0325311	0.0428751	0.028883	0.0336529	0.0277788	0.0305762	0.0327162	0.0459791	0.0401243	0.0500663	0.0359983	0.0473296	0.0424252	0.0436538	1.61687	0.00503039	0.0477201	1.33432	0.416103
633	PE(16:0/22:4)	8.48357	PE	PE	C00350	0.0132145	0.0169069	0.0118372	0.0168949	0.0153304	0.0121255	0.0143849	0.0152247	0.0169147	0.0194111	0.0147331	0.0183719	0.017954	0.0171016	1.22637	0.0473942	0.183114	1.18886	0.249575
634	PE(18:0/20:4)	8.69557	PE	PE	C00350	0.135831	0.157415	0.117148	0.137662	0.164398	0.182353	0.149135	0.182519	0.169001	0.243689	0.143539	0.2155	0.178429	0.188779	1.25976	0.0455859	0.178744	1.26583	0.340088
635	PE(18:1/20:3)	8.3228	PE	PE	C00350	0.00368114	0.00468591	0.00293361	0.00390114	0.00344824	0.00567588	0.00405432	0.00618839	0.00541112	0.00795236	0.00481972	0.00470635	0.00580672	0.00581411	1.45453	0.0190037	0.102668	1.43405	0.520098
637	PE(P-16:0/22:4)	8.89077	PE	PE		0.129655	0.163698	0.111553	0.138593	0.137546	0.186289	0.144556	0.186806	0.173946	0.196999	0.148255	0.200342	0.180815	0.181194	1.38237	0.0201574	0.107986	1.25345	0.325909
638	PE(P-18:0/20:4)	9.1237	PE	PE		0.118037	0.144574	0.102292	0.123512	0.129245	0.14559	0.127208	0.153317	0.147228	0.156248	0.136836	0.189026	0.15859	0.156874	1.46238	0.0130301	0.0806475	1.23321	0.302415
639	PE(P-18:1/20:3)	8.74548	PE	PE		0.00284789	0.00417394	0.00265291	0.00314319	0.00298112	0.00270183	0.00308348	0.00421301	0.00411518	0.00607337	0.0032273	0.00350776	0.00428433	0.00423682	1.40719	0.0329965	0.148659	1.37404	0.458424
640	PE(O-16:0/22:4)	9.00987	PE	PE		0.00988508	0.0111802	0.00739038	0.00966319	0.00982089	0.0115836	0.00992056	0.0128934	0.0129382	0.014391	0.0124343	0.0128441	0.0132556	0.0131261	1.69513	0.000669672	0.0152387	1.32312	0.403945
642	PE(18:0/20:3)	9.00424	PE	PE	C00350	0.0657326	0.0570411	0.0646866	0.065406	0.0470579	0.0459425	0.0576444	0.105865	0.0853953	0.071233	0.079701	0.0859764	0.0971209	0.0875486	1.76853	0.000774593	0.016359	1.51877	0.602902
643	PE(18:1/20:2)	8.80722	PE	PE	C00350	0.00261668	0.00186784	0.00220173	0.00210785	0.00145166	0.00183704	0.0020138	0.00300597	0.00396986	0.00252287	0.00301931	0.00343053	0.00390588	0.00330907	1.73743	0.000978771	0.0175765	1.6432	0.716505
644	PE(18:2/20:1)	8.84924	PE	PE		0.000325608	0.000204027	0.00021694	0.000304865	0.000265537	0.000203591	0.000253428	0.000483278	0.000500867	0.000312311	0.000371411	0.00039303	0.000497162	0.000426343	1.72531	0.00122598	0.0203003	1.6823	0.750439
658	PE(18:1/22:6)	7.81704	PE	PE	C00350	0.000925992	0.00114816	0.000750746	0.00111756	0.0013147	0.000792183	0.00100822	0.00152628	0.00118787	0.00167978	0.00123541	0.00163757	0.00123265	0.00141659	1.50565	0.00979609	0.0678805	1.40504	0.49061
660	PE(P-18:1/22:6)	8.19065	PE	PE		0.00216887	0.00263453	0.00223125	0.00239227	0.00134484	0.00233034	0.00218368	0.00419742	0.0030789	0.00339059	0.0028313	0.00398465	0.00354984	0.00350545	1.70844	0.000794153	0.016359	1.60529	0.682836
661	PE(18:0/22:6)	8.47973	PE	PE	C00350	0.00719227	0.00802025	0.00595904	0.00892524	0.00857356	0.00767766	0.00772467	0.00987904	0.00891253	0.0114599	0.00921924	0.0113973	0.00880831	0.00994605	1.5367	0.00698385	0.0556525	1.28757	0.364651
664	PE(P-18:1/22:5)	8.43171	PE	PE		0.00662709	0.00890264	0.00603263	0.00748146	0.00631484	0.00759163	0.00715838	0.00910264	0.00760948	0.0122402	0.00823597	0.0109684	0.00952299	0.00961328	1.5021	0.0140764	0.0848069	1.34294	0.425395
665	PE(P-18:0/22:6)	8.87712	PE	PE		0.00619372	0.00729986	0.00583621	0.0069388	0.00707669	0.0054367	0.00646366	0.00780051	0.00777706	0.0114567	0.00731343	0.0117941	0.00807516	0.00903616	1.52354	0.0249468	0.127229	1.39799	0.483358
667	PE(18:0/22:5)	8.7035	PE	PE	C00350	0.0174938	0.0212148	0.0166961	0.0197886	0.0190785	0.0213333	0.0192675	0.0204357	0.0201744	0.0310515	0.0207582	0.0294159	0.0253224	0.0245263	1.34382	0.0326558	0.147646	1.27294	0.348162
668	PE(18:1/22:4)	8.53352	PE	PE	C00350	0.00415969	0.00480866	0.00355536	0.00445188	0.00410514	0.004319	0.00423329	0.00678241	0.00641545	0.00733026	0.00581612	0.00722774	0.00608517	0.00660952	1.96985	1.37248e-05	0.00144672	1.56132	0.642768
670	PE(P-18:1/22:4)	8.93892	PE	PE		0.0222563	0.0310385	0.0204837	0.0290651	0.02063	0.0235528	0.0245044	0.0339192	0.0351722	0.0464123	0.0288887	0.0375287	0.0411566	0.0371796	1.70262	0.00210765	0.0284909	1.51726	0.601471
672	PE(18:0/22:4)	9.19853	PE	PE	C00350	0.0851837	0.0932614	0.0668122	0.0876897	0.0899785	0.0741206	0.082841	0.112219	0.100679	0.139441	0.0831754	0.111008	0.119444	0.110994	1.53398	0.00907225	0.0646208	1.33985	0.42207
674	PE(O-18:0/22:4)	9.7282	PE	PE		0.00568641	0.00597232	0.00519714	0.00609518	0.00603488	0.00513644	0.00568706	0.00708064	0.00537027	0.00901549	0.00759988	0.00869714	0.00696298	0.0074544	1.51389	0.0204895	0.109306	1.31076	0.390409
788	PI(14:1/18:1)	6.10429	PI	PI		2.04656e-08	1.86695e-08	1.64702e-08	2.09011e-08	3.32843e-08	9.66507e-09	1.99093e-08	0.0011111	3.88093e-08	0.000811253	0.000799912	0.00164062	0.000692502	0.000842571	1.84499	0.0121219	0.0768928	42320.5	15.3691
833	PI(18:0/18:0)	7.53028	PI	PI		2.04656e-08	1.86695e-08	1.64702e-08	2.09011e-08	3.32843e-08	9.66507e-09	1.99093e-08	4.09015e-08	3.88093e-08	3.57432e-08	1.94518e-08	3.48649e-08	2.09583e-08	3.17882e-08	1.26509	0.0363288	0.153501	1.59665	0.675047
842	PI(16:0/22:5)	6.84073	PI	PI		0.0377487	0.0136115	0.0190192	0.0249936	0.0211571	0.0115615	0.0213486	0.0419022	0.0850059	0.041619	0.0311211	0.0344753	0.0238322	0.0429926	1.39419	0.0487129	0.18764	2.01384	1.00995
847	PI(18:5/20:0)	6.53	PI	PI		2.04656e-08	1.86695e-08	1.64702e-08	2.09011e-08	3.32843e-08	9.66507e-09	1.99093e-08	4.09015e-08	3.88093e-08	3.57432e-08	1.94518e-08	3.48649e-08	2.09583e-08	3.17882e-08	1.26509	0.0363288	0.153501	1.59665	0.675047
943	PI(20:4/24:2)	8.44083	PI	PI		0.00619809	0.00217393	0.0033689	0.012405	0.016395	0.0213713	0.0103187	0.00320657	3.88093e-08	0.00260182	1.94518e-08	0.00319994	2.09583e-08	0.0015014	1.30351	0.0367649	0.154195	0.145503	-2.78088
951	PIP(16:0/18:3)	7.38007	PIP	PIP		0.00476109	0.00518253	0.000372304	0.00990841	0.000881337	0.01238	0.00558095	0.000705888	3.88093e-08	3.57432e-08	0.000410383	0.000587677	0.00102472	0.00045479	1.22189	0.0470855	0.182474	0.0814899	-3.61724
964	PS(16:0/16:0)	7.53471	PS	PS	C02737	0.00154275	0.000777506	0.00142926	0.001368	0.00181011	0.000296401	0.001204	0.00188352	0.00175708	0.0013519	0.00175884	0.00258631	0.00260461	0.00199038	1.18152	0.0282455	0.135898	1.65313	0.725201
990	PS(16:0/20:4)	6.97462	PS	PS		0.00125719	0.000600616	0.00136412	0.0043033	0.00298141	0.00116177	0.00194473	0.00527276	0.0058388	0.00969469	0.00920323	0.00250315	0.00442193	0.00615576	1.5744	0.00803889	0.0599391	3.16535	1.66236
991	PS(18:0/18:4)	7.49151	PS	PS		0.00024048	0.00027799	0.000204772	0.000452941	0.000418132	0.000270873	0.000310865	0.00154949	0.000922542	0.00130612	0.00172515	0.000258185	0.000324357	0.00101431	1.39193	0.0388611	0.16087	3.26286	1.70614
995	PS(16:0/20:3)	7.46	PS	PS		0.000247198	0.000176939	0.000128754	0.000572266	0.000247967	0.000122815	0.000249323	0.000764614	0.0013214	0.000869181	0.00147543	0.000544657	0.00092942	0.000984117	1.80513	0.000923698	0.0168245	3.94715	1.98081
1021	PS(16:1/22:3)	8.06292	PS	PS		2.04656e-08	1.86695e-08	4.037e-05	3.50635e-05	3.32843e-08	9.66507e-09	1.25859e-05	9.6508e-05	7.24384e-05	4.16365e-05	1.94518e-08	7.11315e-05	7.00441e-05	5.86297e-05	1.15251	0.0157411	0.089598	4.65835	2.21982
1029	PS(18:0/20:3)	7.96013	PS	PS		0.0295464	0.0198963	0.0251949	0.0845863	0.0604744	0.0263043	0.0410004	0.128621	0.0809071	0.100219	0.0926741	0.0489857	0.0532961	0.0841172	1.42816	0.0235309	0.122457	2.05162	1.03676
1035	PS(18:0/20:2)	8.13281	PS	PS		0.0011173	0.000987478	0.00109848	0.00426046	0.0043182	0.00115253	0.00215574	0.00914374	0.00393451	0.00676562	0.00735882	0.00521378	0.00337786	0.00596572	1.58931	0.00680756	0.0552441	2.76736	1.46851
1072	PS(18:4/22:0)	8.11	PS	PS		2.04656e-08	1.86695e-08	1.64702e-08	2.09011e-08	3.32843e-08	9.66507e-09	1.99093e-08	4.09015e-08	3.88093e-08	3.57432e-08	1.94518e-08	3.48649e-08	2.09583e-08	3.17882e-08	1.26509	0.0363288	0.153501	1.59665	0.675047
1127	PS(22:4/22:6)	6.76	PS	PS		0.00030508	0.000146966	0.000149177	0.000166366	0.000145295	0.000137472	0.000175059	7.52795e-05	0.000169667	7.00342e-05	6.92011e-05	9.92399e-05	0.000108184	9.86009e-05	1.50299	0.0315561	0.144727	0.563243	-0.828171
1154	SM(20:1)	8.53033	SM	SM		0.000506388	0.000174727	0.000695765	0.000547792	5.84357e-05	0.000271248	0.000375726	0.001081	0.00107415	0.00103091	0.000446519	0.000773498	0.000401532	0.000801268	1.24066	0.0257095	0.129564	2.13259	1.0926
1246	TAG(48:0)_FA18:0	13.9568	TAG	TAG		0.000158854	0.000170172	0.000171653	0.000201541	0.000150058	0.000184982	0.000172877	0.000240618	0.000207912	0.000227806	0.000232873	0.000262123	0.000231333	0.000233777	1.85453	0.000162549	0.00690835	1.35228	0.435393
1247	TAG(48:0)_FA14:0	13.9477	TAG	TAG		6.0828e-05	6.7048e-05	5.5139e-05	8.82591e-05	6.86256e-05	6.47181e-05	6.74363e-05	0.000104648	0.000103731	8.07368e-05	8.96068e-05	9.4322e-05	9.65187e-05	9.49272e-05	1.73027	0.000888082	0.0164102	1.40766	0.493296
1248	TAG(48:0)_FA16:0	13.9495	TAG	TAG		0.00404149	0.0038795	0.00368972	0.00512388	0.00362541	0.00416598	0.00408766	0.00446685	0.00543589	0.00457833	0.00479109	0.00546445	0.00503097	0.00496126	1.47413	0.0114799	0.0746777	1.21372	0.279431
1249	TAG(49:0)_FA16:0	14.0432	TAG	TAG		0.000214383	0.000198664	0.000272595	0.000261584	0.000193796	0.000176073	0.000219516	0.000320824	0.000257249	0.000223593	0.000268398	0.000257132	0.000283488	0.000268447	1.29339	0.0395507	0.162687	1.22291	0.290314
1262	TAG(49:1)_FA14:0	13.7239	TAG	TAG		1.09166e-05	4.02766e-06	5.35363e-06	1.64207e-06	7.9079e-06	4.33617e-06	5.69734e-06	2.68019e-06	3.88093e-08	3.57432e-08	4.73366e-06	3.40863e-06	2.09583e-08	1.81967e-06	1.28331	0.0338062	0.15071	0.319389	-1.64662
1267	TAG(50:1)_FA16:0	13.9549	TAG	TAG	C00422	0.000722807	0.0008492	0.000730147	0.000852229	0.000787877	0.000891883	0.000805691	0.00127304	0.00114232	0.00108414	0.00120389	0.000790144	0.00105178	0.00109089	1.62614	0.00323539	0.0366234	1.35398	0.437202
1269	TAG(50:1)_FA18:0	13.9711	TAG	TAG	C00422	6.71046e-05	9.86981e-05	9.86637e-05	6.7069e-05	0.000108385	9.54219e-05	8.92237e-05	0.000182527	0.000127429	0.000124453	0.000128111	8.10628e-05	0.00012389	0.000127912	1.34906	0.0276382	0.134776	1.43361	0.519654
1271	TAG(50:1)_FA18:1	13.9527	TAG	TAG	C00422	0.000427183	0.000604633	0.000482058	0.000558458	0.000598905	0.000680705	0.000558657	0.000922863	0.000746518	0.000815284	0.000800963	0.000629455	0.000704092	0.000769863	1.61021	0.0035012	0.0378904	1.37806	0.462638
1274	TAG(50:0)_FA16:0	14.3305	TAG	TAG	C00422	0.00231968	0.00268165	0.0028936	0.00297132	0.00240134	0.00228658	0.00259236	0.0031992	0.0033924	0.00292822	0.00276177	0.0033201	0.00330469	0.00315106	1.55508	0.00564303	0.0490432	1.21552	0.281572
1275	TAG(50:0)_FA18:0	14.331	TAG	TAG	C00422	0.0019855	0.00236373	0.00250357	0.00266704	0.0020855	0.0021372	0.00229042	0.00285968	0.00289057	0.00262249	0.00234619	0.00315455	0.00290263	0.00279602	1.5026	0.00906796	0.0646208	1.22074	0.28776
1282	TAG(50:5)_FA14:0	12.444	TAG	TAG		2.04656e-08	1.86695e-08	1.64702e-08	2.09011e-08	3.32843e-08	9.66507e-09	1.99093e-08	4.09015e-08	3.88093e-08	3.57432e-08	1.94518e-08	3.48649e-08	2.09583e-08	3.17882e-08	1.26509	0.0363288	0.153501	1.59665	0.675047
1283	TAG(50:5)_FA16:0	12.5325	TAG	TAG		2.04656e-08	1.86695e-08	1.64702e-08	2.09011e-08	3.32843e-08	9.66507e-09	1.99093e-08	4.09015e-08	2.84649e-06	2.07469e-06	4.04451e-06	3.48649e-08	1.52611e-06	1.76126e-06	1.6166	0.0428164	0.171132	88.4642	6.46702
1304	TAG(50:2)_FA18:2	13.6102	TAG	TAG	C00422	0.000103015	0.000148763	0.000128452	0.000175351	0.000154417	0.000122472	0.000138745	0.0002472	0.000247178	0.000202529	0.000214767	0.000182921	0.000179619	0.000212369	1.72101	0.00103289	0.0180402	1.53064	0.614137
1307	TAG(50:2)_FA16:0	13.6018	TAG	TAG	C00422	0.000265154	0.000356028	0.000342504	0.000296007	0.000345863	0.000364437	0.000328332	0.000637018	0.000478022	0.000434579	0.000442215	0.00040876	0.000419294	0.000469981	1.69765	0.00409531	0.0414407	1.43142	0.517447
1312	TAG(51:2)_FA18:2	13.7181	TAG	TAG		6.44336e-06	1.86695e-08	5.13093e-06	6.95727e-06	3.32843e-08	6.62077e-06	4.20071e-06	2.34946e-05	9.73291e-06	6.33677e-06	5.93836e-06	1.12827e-05	1.35515e-05	1.17228e-05	1.12272	0.0292763	0.139803	2.79067	1.48061
1313	TAG(51:1)_FA17:0	14.0631	TAG	TAG		3.0826e-05	3.27176e-05	3.38903e-05	2.50237e-05	3.18139e-05	3.64983e-05	3.1795e-05	6.71425e-05	4.63518e-05	4.85592e-05	4.7052e-05	3.10362e-05	5.35761e-05	4.8953e-05	1.59948	0.0139936	0.0848069	1.53965	0.622598
1316	TAG(51:1)_FA16:0	14.1244	TAG	TAG		2.22075e-05	4.82458e-05	4.05086e-05	3.9434e-05	3.97444e-05	3.59239e-05	3.76774e-05	9.05564e-05	7.43823e-05	4.49702e-05	5.78308e-05	4.31933e-05	5.74041e-05	6.13895e-05	1.45737	0.0160798	0.0909862	1.62935	0.704294
1318	TAG(51:0)_FA17:0	14.3634	TAG	TAG		7.68612e-05	0.000110223	8.09971e-05	0.000117666	8.21269e-05	6.84954e-05	8.93949e-05	0.000134611	0.000126156	0.00010214	0.000115894	0.000116282	0.000125089	0.000120029	1.51438	0.00794482	0.0595862	1.34268	0.425114
1321	TAG(51:5)_FA18:2	12.7074	TAG	TAG		2.04656e-08	1.86695e-08	1.64702e-08	2.09011e-08	3.32843e-08	9.66507e-09	1.99093e-08	4.09015e-08	3.88093e-08	3.57432e-08	1.94518e-08	3.48649e-08	2.09583e-08	3.17882e-08	1.26509	0.0363288	0.153501	1.59665	0.675047
1330	TAG(52:3)_FA18:3	13.2983	TAG	TAG	C00422	2.04656e-08	1.86695e-08	1.64702e-08	2.09011e-08	2.46018e-06	9.66507e-09	4.24392e-07	4.92879e-06	5.6772e-06	4.79923e-06	3.1064e-06	3.48649e-08	2.09583e-08	3.09457e-06	1.22009	0.036469	0.153501	7.29178	2.86627
1334	TAG(52:3)_FA20:3	13.6845	TAG	TAG	C00422	9.45921e-05	0.000124412	0.000110346	0.000197179	0.000164006	0.000102725	0.00013221	0.000228397	0.000293922	0.000206794	0.000261196	0.00018994	0.00019607	0.000229386	1.67249	0.00196416	0.0275632	1.73502	0.794949
1336	TAG(52:3)_FA16:0	13.6169	TAG	TAG	C00422	0.000216778	0.000443773	0.000269008	0.000377768	0.000254325	0.000233016	0.000299111	0.000521289	0.000521826	0.00055506	0.000401064	0.000340233	0.000453057	0.000465421	1.53629	0.00780445	0.0588798	1.55601	0.637855
1338	TAG(52:3)_FA18:0	13.6474	TAG	TAG	C00422	1.52993e-05	7.12474e-06	9.78649e-06	1.33314e-05	8.36665e-06	1.60924e-05	1.16668e-05	4.23149e-05	4.50974e-05	4.17152e-05	4.38316e-05	4.5602e-05	2.81162e-05	4.11129e-05	1.96983	2.40235e-06	0.000437571	3.52391	1.81718
1339	TAG(52:3)_FA18:1	13.616	TAG	TAG	C00422	0.000220039	0.000478101	0.000256094	0.000214964	0.000311836	0.000338716	0.000303292	0.000706981	0.000542597	0.000584431	0.00055522	0.000466887	0.000291958	0.000524679	1.50655	0.00963808	0.0671506	1.72995	0.790729
1340	TAG(52:3)_FA18:2	13.6176	TAG	TAG	C00422	0.000120651	0.000316354	0.000129039	0.000128389	0.000138956	0.000162644	0.000166006	0.000393231	0.00039714	0.000368182	0.000299995	0.000361574	0.000218346	0.000339745	1.71341	0.00190179	0.0274988	2.04659	1.03322
1341	TAG(52:2)_FA18:1	13.955	TAG	TAG	C00422	0.0002319	0.000462137	0.000196465	0.000273208	0.000312663	0.000276521	0.000292149	0.000673524	0.000631748	0.00053874	0.000506346	0.000508625	0.000358131	0.000536186	1.68758	0.00200038	0.0277227	1.83532	0.876028
1345	TAG(52:2)_FA20:2	13.9914	TAG	TAG	C00422	4.00077e-05	7.30517e-05	5.24477e-05	6.49573e-05	5.52843e-05	3.72074e-05	5.3826e-05	0.000106139	8.97076e-05	7.55329e-05	7.52528e-05	5.99398e-05	5.85084e-05	7.75134e-05	1.34879	0.0294311	0.140018	1.44007	0.526142
1347	TAG(52:2)_FA16:0	13.9571	TAG	TAG	C00422	0.000175849	0.000338388	0.000179972	0.000245541	0.000219384	0.000205243	0.000227396	0.000417302	0.000400219	0.000394202	0.000414417	0.000316074	0.00029476	0.000372829	1.71602	0.00127514	0.0206933	1.63956	0.713306
1349	TAG(52:2)_FA18:0	13.9975	TAG	TAG	C00422	0.000117154	0.000185281	0.000102079	0.000155777	0.000156419	9.98856e-05	0.000136099	0.000293396	0.000230561	0.000252605	0.000225421	0.000181999	0.000204219	0.000231367	1.72348	0.00117584	0.0199892	1.69999	0.765523
1351	TAG(52:1)_FA18:0	14.324	TAG	TAG	C00422	0.000309862	0.000605066	0.000328254	0.000500152	0.00044557	0.000314435	0.000417223	0.000845588	0.00071975	0.000732197	0.000679941	0.000701844	0.000674042	0.00072556	1.77949	0.000245741	0.00921529	1.73902	0.798276
1352	TAG(52:1)_FA18:1	13.9555	TAG	TAG	C00422	1.86328e-05	5.33907e-05	2.22164e-05	2.51591e-05	4.09546e-05	2.49957e-05	3.08915e-05	5.82501e-05	5.92368e-05	5.30556e-05	7.57303e-05	4.74633e-05	2.99652e-05	5.39502e-05	1.41517	0.0189063	0.102577	1.74644	0.804416
1353	TAG(52:1)_FA16:0	14.321	TAG	TAG	C00422	0.00021787	0.000317213	0.000197265	0.000306098	0.000211041	0.000188787	0.000239712	0.000444746	0.000462946	0.000410496	0.000389613	0.000363987	0.000428803	0.000416765	1.85308	7.51636e-05	0.00435607	1.73861	0.797931
1354	TAG(52:1)_FA20:1	14.314	TAG	TAG	C00422	7.21903e-05	8.56547e-05	6.47654e-05	8.97903e-05	7.03855e-05	4.63416e-05	7.15213e-05	0.000154482	0.000137719	0.000149696	0.000111776	8.99073e-05	0.000120047	0.000127271	1.74674	0.000866481	0.016359	1.77949	0.831461
1374	TAG(52:5)_FA20:4	13.0667	TAG	TAG	C00422	3.80593e-05	2.45935e-05	4.08716e-05	3.87939e-05	3.78627e-05	2.00847e-05	3.33776e-05	0.000146808	0.000105943	0.000152371	7.42791e-05	5.81899e-05	4.82704e-05	9.76436e-05	1.72954	0.0161991	0.0909862	2.92542	1.54864
1376	TAG(52:5)_FA22:5	12.9197	TAG	TAG	C00422	2.04656e-08	1.41822e-05	1.64702e-08	2.09011e-08	3.32843e-08	9.66507e-09	2.3805e-06	3.4789e-05	2.21378e-05	3.03967e-05	2.38253e-05	3.11376e-05	1.79287e-05	2.67025e-05	1.83797	4.15601e-05	0.00294384	11.2172	3.48764
1377	TAG(52:5)_FA14:0	12.8952	TAG	TAG	C00422	2.04656e-08	1.86695e-08	1.64702e-08	2.09011e-08	2.45587e-06	9.66507e-09	4.23674e-07	4.51989e-06	1.15372e-05	5.73175e-06	7.29245e-06	3.48649e-08	2.80454e-06	5.32012e-06	1.5504	0.0275445	0.134776	12.5571	3.65043
1383	TAG(52:4)_FA20:3	13.2703	TAG	TAG	C00422	1.55455e-05	1.54456e-05	1.21342e-05	1.99988e-05	1.3304e-05	8.89487e-06	1.42205e-05	2.74979e-05	5.06545e-05	5.58089e-05	3.34777e-05	2.19654e-05	2.32573e-05	3.54436e-05	1.72139	0.0143405	0.0852725	2.49243	1.31755
1384	TAG(52:4)_FA20:4	13.4809	TAG	TAG	C00422	0.000233199	0.000256372	0.000213962	0.00027202	0.000267682	0.000198772	0.000240334	0.000549202	0.000485607	0.000591987	0.000363378	0.000330789	0.000364042	0.000447501	1.82956	0.00478664	0.0469459	1.86199	0.896847
1385	TAG(52:4)_FA22:4	13.2565	TAG	TAG	C00422	2.77709e-06	4.61043e-06	1.74841e-06	3.9818e-06	1.36471e-05	9.66507e-09	4.46242e-06	8.0662e-06	7.69562e-06	1.73975e-05	1.51256e-05	1.75559e-05	1.63052e-05	1.3691e-05	1.15372	0.00666422	0.0548185	3.06807	1.61733
1386	TAG(52:4)_FA14:0	13.2714	TAG	TAG	C00422	4.2553e-06	1.86695e-08	1.64702e-08	2.09011e-08	3.32843e-08	9.66507e-09	7.25715e-07	4.00963e-06	5.67892e-06	6.31966e-06	4.78299e-06	3.48649e-08	6.71155e-06	4.5896e-06	1.49765	0.010097	0.0690735	6.32425	2.66089
1390	TAG(52:4)_FA18:1	13.2405	TAG	TAG	C00422	2.84875e-05	4.44688e-05	1.91391e-05	2.58699e-05	2.41841e-05	3.9223e-05	3.02287e-05	6.64421e-05	5.71538e-05	5.48757e-05	4.42626e-05	4.00678e-05	4.35663e-05	5.10614e-05	1.59999	0.00445437	0.0441752	1.68917	0.756312
1391	TAG(52:4)_FA18:2	13.2532	TAG	TAG	C00422	9.0003e-05	0.000171897	9.02897e-05	0.000126309	9.6212e-05	9.68434e-05	0.000111926	0.000177606	0.00019851	0.000211632	0.000174181	0.000141971	0.000143058	0.000174493	1.60987	0.00513463	0.0477201	1.55901	0.640628
1395	TAG(53:4)_FA16:0	13.4656	TAG	TAG		2.04656e-08	1.86695e-08	2.8949e-06	4.19215e-06	3.12434e-06	9.66507e-09	1.71003e-06	4.05747e-06	7.10616e-06	4.70993e-06	6.58224e-06	3.74649e-06	5.68322e-06	5.31425e-06	1.32884	0.00370695	0.038951	3.10769	1.63584
1406	TAG(53:1)_FA17:0	14.3943	TAG	TAG		1.26409e-05	2.58392e-05	2.3771e-05	1.30632e-05	2.16928e-05	3.23238e-05	2.15551e-05	5.32573e-05	4.05024e-05	3.4449e-05	3.03197e-05	4.17028e-05	6.12053e-05	4.35728e-05	1.64292	0.00307179	0.036185	2.02145	1.01539
1407	TAG(53:1)_FA18:0	14.4765	TAG	TAG		2.04656e-08	5.70488e-05	4.58428e-05	2.09011e-08	5.21501e-05	6.40722e-05	3.65259e-05	9.56596e-05	6.47593e-05	8.84915e-05	8.28925e-05	0.000112106	6.80076e-05	8.53194e-05	1.06624	0.00546671	0.0490432	2.33586	1.22396
1411	TAG(53:5)_FA20:4	13.2785	TAG	TAG		2.04656e-08	4.57615e-06	1.64702e-08	2.04855e-06	3.73707e-06	9.66507e-09	1.73473e-06	1.5795e-05	2.42825e-05	9.66019e-06	1.13626e-05	5.45381e-06	9.42574e-06	1.26633e-05	1.49943	0.00836678	0.0615824	7.29988	2.86787
1412	TAG(54:5)_FA20:3	13.3348	TAG	TAG	C00422	1.75786e-05	5.95752e-05	5.49221e-05	3.60681e-05	2.40468e-05	1.78512e-05	3.5007e-05	0.000111478	0.00012034	8.02521e-05	8.88355e-05	6.91177e-05	6.18444e-05	8.86446e-05	1.68754	0.00129171	0.0206933	2.5322	1.34039
1413	TAG(54:5)_FA20:4	13.4845	TAG	TAG	C00422	0.000137688	0.000197768	0.000183909	0.00020218	0.000123185	0.000108279	0.000158835	0.000654526	0.000693123	0.000485184	0.000441662	0.000295077	0.000369007	0.000489763	1.89922	0.00289405	0.0354799	3.08347	1.62456
1415	TAG(54:5)_FA22:4	13.3732	TAG	TAG	C00422	1.87588e-05	2.14641e-05	1.84516e-05	1.80005e-05	2.81368e-05	1.1692e-05	1.94173e-05	6.76474e-05	4.73744e-05	6.81264e-05	4.74429e-05	3.87544e-05	4.83065e-05	5.2942e-05	1.93291	0.000100038	0.00456258	2.72654	1.44707
1416	TAG(54:5)_FA22:5	13.4749	TAG	TAG	C00422	0.000105263	0.000147255	0.000112774	0.000113908	0.000111267	0.000120964	0.000118572	0.000290634	0.000251178	0.000254858	0.000272614	9.70536e-05	0.000204122	0.00022841	1.5675	0.0116025	0.0750926	1.92634	0.945864
1417	TAG(54:5)_FA16:0	13.3342	TAG	TAG	C00422	8.41832e-05	7.36471e-05	8.35606e-05	0.000162768	6.98979e-05	4.91832e-05	8.72067e-05	0.000204125	0.000280596	0.000203403	0.000199463	0.00012528	0.000127114	0.000189997	1.64322	0.00486151	0.0473162	2.1787	1.12347
1426	TAG(54:4)_FA20:3	13.6854	TAG	TAG	C00422	6.11981e-05	8.50037e-05	7.00281e-05	0.000115653	5.16901e-05	3.9464e-05	7.05062e-05	0.000237601	0.000270203	0.000256849	0.000158765	4.13778e-05	0.000132194	0.000182832	1.34504	0.0253585	0.128813	2.59313	1.37469
1427	TAG(54:4)_FA20:4	13.4915	TAG	TAG	C00422	3.00259e-05	3.46867e-05	1.29749e-05	7.30817e-06	6.77966e-06	8.97513e-06	1.67917e-05	6.04736e-05	4.3806e-05	6.59018e-05	4.43384e-05	3.14221e-05	3.37694e-05	4.66185e-05	1.64675	0.00285229	0.0353075	2.77628	1.47315
1428	TAG(54:4)_FA22:4	13.7704	TAG	TAG	C00422	4.99666e-05	7.01445e-05	5.29088e-05	7.83892e-05	5.71904e-05	5.05111e-05	5.98518e-05	0.000197449	0.000208233	0.000192706	0.000133797	0.000114677	0.000144291	0.000165192	1.96571	0.000778939	0.016359	2.76002	1.46468
1429	TAG(54:4)_FA16:0	13.6673	TAG	TAG	C00422	3.09942e-05	2.45407e-05	7.83338e-05	4.93112e-05	3.78229e-05	5.16476e-05	4.54417e-05	6.31093e-05	0.000161142	9.77492e-05	8.88344e-05	6.27297e-05	5.20661e-05	8.76051e-05	1.36723	0.0421278	0.170517	1.92786	0.946997
1430	TAG(54:4)_FA16:1	13.6272	TAG	TAG	C00422	6.2322e-06	6.41749e-06	5.20073e-06	7.4811e-06	5.29807e-06	7.81312e-06	6.40712e-06	1.09011e-05	1.10747e-05	4.36451e-06	7.77914e-06	1.17759e-05	1.21071e-05	9.66707e-06	1.14745	0.0455367	0.178744	1.5088	0.593404
1432	TAG(54:4)_FA18:1	13.6255	TAG	TAG	C00422	0.000149817	0.000281944	0.000124622	0.00015277	0.000162472	0.000144654	0.00016938	0.000299135	0.000436437	0.000279895	0.000336422	0.000242282	0.000217047	0.00030187	1.62356	0.00719169	0.056254	1.78221	0.833664
1433	TAG(54:4)_FA18:2	13.6325	TAG	TAG	C00422	6.78274e-05	0.000179	6.63285e-05	9.04946e-05	9.97811e-05	8.11254e-05	9.74262e-05	0.000133152	0.000195079	0.000155764	0.000195874	0.000124583	0.000107639	0.000152015	1.35814	0.0381355	0.15838	1.56031	0.641834
1435	TAG(54:3)_FA18:2	14.0079	TAG	TAG	C00422	5.73672e-05	9.03028e-05	5.84439e-05	4.03499e-05	5.36753e-05	4.16224e-05	5.69603e-05	0.00014961	0.000161636	0.000104361	0.000117384	9.77599e-05	9.24388e-05	0.000120532	1.79649	0.000992614	0.0175775	2.11607	1.08138
1437	TAG(54:3)_FA20:1	13.9865	TAG	TAG	C00422	1.85406e-05	3.39095e-05	2.80336e-05	1.18735e-05	2.29703e-05	1.86171e-05	2.23241e-05	8.08836e-05	4.98531e-05	4.60105e-05	4.65665e-05	3.40629e-05	2.79299e-05	4.75511e-05	1.60101	0.0113172	0.0746777	2.13003	1.09088
1438	TAG(54:3)_FA20:2	13.9794	TAG	TAG	C00422	4.74066e-05	3.69745e-05	3.51598e-05	1.02994e-05	3.67938e-05	1.63664e-05	3.05001e-05	0.000136249	7.84085e-05	0.000101087	8.84681e-05	7.28913e-05	5.80782e-05	8.9197e-05	1.72468	0.000857244	0.016359	2.92448	1.54818
1440	TAG(54:3)_FA16:0	13.981	TAG	TAG	C00422	2.97437e-05	4.64552e-05	2.85676e-05	6.7393e-05	3.69984e-05	3.79906e-05	4.11914e-05	9.20758e-05	0.000163373	0.000150379	0.000124336	9.35067e-05	0.000142467	0.00012769	1.91574	7.87406e-05	0.00436497	3.09991	1.63223
1442	TAG(54:3)_FA18:0	14.0099	TAG	TAG	C00422	0.000100932	0.000170052	0.000107525	0.000130542	0.000107526	0.000120733	0.000122885	0.000338986	0.000284833	0.000408304	0.000249735	0.000181648	0.000277364	0.000290145	1.8899	0.00230367	0.0301015	2.36111	1.23947
1444	TAG(54:2)_FA18:1	14.3213	TAG	TAG	C00422	8.85313e-05	0.000235753	0.000127821	0.000140993	0.000144081	0.000123897	0.000143513	0.000455374	0.000475457	0.000458923	0.0003636	0.000276552	0.000259785	0.000381615	1.86136	0.000306821	0.0104099	2.6591	1.41094
1447	TAG(54:2)_FA20:1	14.3085	TAG	TAG	C00422	4.95401e-05	6.81645e-05	5.84564e-05	2.09011e-08	4.37793e-05	2.56627e-05	4.09373e-05	0.000205249	0.000158413	0.00017361	0.000120944	0.000119198	9.60642e-05	0.00014558	1.08094	0.00030531	0.0104099	3.55616	1.83032
1448	TAG(54:2)_FA20:2	14.3655	TAG	TAG	C00422	3.84664e-05	7.83935e-05	5.7077e-05	7.08614e-05	8.0707e-05	7.55886e-05	6.6849e-05	0.000139689	0.000112327	0.000107717	8.74591e-05	0.000129924	0.000138644	0.000119293	1.70704	0.000611082	0.0146911	1.78452	0.835536
1449	TAG(54:2)_FA16:0	14.3203	TAG	TAG	C00422	6.65187e-05	8.94984e-05	5.70075e-05	8.76972e-05	6.4198e-05	1.55759e-05	6.3416e-05	0.000120288	0.000136857	0.000157321	0.000126129	0.000104493	0.000111914	0.000126167	1.45967	0.000872479	0.016359	1.98952	0.992417
1450	TAG(54:2)_FA18:0	14.328	TAG	TAG	C00422	0.000188231	0.000327581	0.000204631	0.000212861	0.000235185	0.000183744	0.000225372	0.000567569	0.000500745	0.000598301	0.000384549	0.000361353	0.000437004	0.00047492	1.8935	0.000253031	0.00921755	2.10727	1.07538
1451	TAG(54:1)_FA16:0	14.6798	TAG	TAG	C00422	6.29104e-05	0.000144931	0.000102806	0.000114287	8.15375e-05	9.85425e-05	0.000100836	5.52913e-05	0.00024925	0.000167407	0.000207821	0.000210284	0.00019113	0.000180197	1.11907	0.0230108	0.120736	1.78704	0.83757
1452	TAG(54:1)_FA18:0	14.6713	TAG	TAG	C00422	0.000356956	0.000438962	0.000368109	0.000442253	0.00038661	0.000351032	0.000390654	0.00073338	0.000698348	0.000832044	0.000748523	0.000598674	0.000825009	0.00073933	2.01543	4.44315e-06	0.000708127	1.89255	0.920328
1453	TAG(54:1)_FA20:0	14.6844	TAG	TAG	C00422	2.04656e-08	9.17518e-05	1.64702e-08	8.74439e-05	3.32843e-08	9.66507e-09	2.98793e-05	0.00017414	0.000162716	0.000194576	0.000170425	0.000114816	0.000179638	0.000166052	1.56404	0.000100198	0.00456258	5.55743	2.47442
1454	TAG(54:1)_FA20:1	14.5858	TAG	TAG	C00422	8.77613e-05	0.000152193	0.000117139	0.0001336	9.42612e-05	0.000103801	0.000114793	0.000226042	0.000219577	0.000296131	0.000260814	0.000148291	0.000226418	0.000229546	1.82643	0.000461513	0.0136844	1.99965	0.999751
1455	TAG(54:1)_FA18:1	14.6755	TAG	TAG	C00422	0.000115376	0.000199675	0.000149801	0.00014136	0.000117107	0.000127168	0.000141748	0.000258835	0.000242909	0.000393024	0.000244115	0.000296995	0.000298447	0.000289054	1.90736	0.000236361	0.00913214	2.03921	1.02801
1466	TAG(54:7)_FA22:5	12.6769	TAG	TAG	C00422	2.04656e-08	1.86695e-08	1.64702e-08	2.09011e-08	3.32843e-08	9.66507e-09	1.99093e-08	4.09015e-08	3.88093e-08	3.57432e-08	1.94518e-08	3.48649e-08	2.09583e-08	3.17882e-08	1.26509	0.0363288	0.153501	1.59665	0.675047
1467	TAG(54:7)_FA22:6	12.8803	TAG	TAG	C00422	2.02136e-05	3.33428e-05	1.72335e-05	2.89346e-05	3.71229e-05	1.62588e-05	2.55177e-05	0.000129921	0.000118165	7.54768e-05	7.29015e-05	4.31319e-05	3.68168e-05	7.94022e-05	1.69923	0.0168371	0.094155	3.11165	1.63768
1469	TAG(54:6)_FA20:3	12.908	TAG	TAG	C00422	2.04656e-08	5.35951e-06	6.49045e-06	5.8982e-06	3.32843e-08	9.66507e-09	2.9686e-06	1.39119e-05	2.10272e-05	8.74818e-06	1.25037e-05	1.06129e-05	9.42348e-06	1.27046e-05	1.39469	0.00157964	0.0231499	4.27965	2.09749
1470	TAG(54:6)_FA20:4	13.1194	TAG	TAG	C00422	5.91386e-05	0.000108235	5.21761e-05	0.000103147	6.51792e-05	5.07201e-05	7.30993e-05	0.000264574	0.000323467	0.000237249	0.000198653	0.000125236	0.000172923	0.00022035	1.84699	0.0025348	0.0325911	3.0144	1.59187
1473	TAG(54:6)_FA22:6	13.2926	TAG	TAG	C00422	4.85742e-05	0.000164248	9.62187e-05	0.000176004	0.000127028	7.05353e-05	0.000113768	0.000325075	0.000314821	0.000290646	0.000216071	0.000142824	0.000185405	0.000245807	1.53827	0.00516286	0.0477201	2.1606	1.11143
1474	TAG(54:6)_FA16:0	13.127	TAG	TAG	C00422	1.9029e-05	2.22271e-05	2.78621e-05	2.09011e-08	3.32843e-08	9.66507e-09	1.15303e-05	6.95731e-05	6.35729e-05	4.7379e-05	6.35234e-05	2.20091e-05	5.09179e-05	5.28292e-05	1.39276	0.000856938	0.016359	4.58176	2.1959
1475	TAG(54:6)_FA16:1	12.9628	TAG	TAG	C00422	2.04656e-08	1.86695e-08	1.64702e-08	2.09011e-08	3.32843e-08	9.66507e-09	1.99093e-08	1.72695e-05	3.74122e-05	4.50615e-05	2.68449e-05	2.28195e-05	2.09583e-08	2.49048e-05	1.78937	0.0119077	0.0762931	1250.91	10.2888
1476	TAG(54:6)_FA18:1	12.9298	TAG	TAG	C00422	2.04656e-08	1.13888e-05	1.64702e-08	2.09011e-08	1.38442e-05	1.00745e-05	5.89422e-06	1.25947e-05	3.34443e-05	1.18706e-05	2.19074e-05	1.47993e-05	1.96523e-05	1.90448e-05	1.30522	0.0113363	0.0746777	3.23109	1.69202
1480	TAG(55:5)_FA20:4	13.6813	TAG	TAG		5.60706e-06	7.10505e-06	6.05067e-06	5.72822e-06	2.7334e-06	6.55977e-06	5.63069e-06	3.17178e-05	5.52951e-05	2.29283e-05	2.41663e-05	7.26877e-06	8.58135e-06	2.49929e-05	1.60778	0.0430564	0.171208	4.43869	2.15014
1491	TAG(56:7)_FA20:4	13.1372	TAG	TAG	C00422	5.2012e-05	7.05034e-05	5.00484e-05	5.20866e-05	3.94728e-05	5.15597e-05	5.26138e-05	0.000184043	0.000221401	0.000166829	0.000141167	8.00106e-05	6.45205e-05	0.000142995	1.7065	0.0143793	0.0852725	2.71783	1.44245
1494	TAG(56:7)_FA22:5	13.1112	TAG	TAG	C00422	3.19077e-05	1.59422e-05	1.86926e-05	2.09799e-05	2.58066e-05	1.6058e-05	2.15645e-05	0.000125078	0.000104202	0.000115831	6.58549e-05	4.16937e-05	5.8906e-05	8.52609e-05	1.89673	0.00553925	0.0490432	3.95376	1.98323
1495	TAG(56:7)_FA22:6	13.3087	TAG	TAG	C00422	6.7457e-05	8.29151e-05	8.99013e-05	0.000109935	6.3145e-05	4.37073e-05	7.61768e-05	0.00028297	0.000431478	0.000351697	0.000254711	0.000159527	0.000160104	0.000273414	1.86337	0.00564915	0.0490432	3.58921	1.84367
1498	TAG(56:7)_FA18:0	13.2355	TAG	TAG	C00422	4.20674e-06	1.86695e-08	3.23091e-06	2.09011e-08	3.32843e-08	9.66507e-09	1.25336e-06	7.98999e-06	1.12487e-05	6.60008e-06	7.85695e-06	9.91971e-06	2.09583e-08	7.27273e-06	1.23023	0.00706075	0.0558484	5.80258	2.53669
1499	TAG(56:7)_FA18:1	13.1366	TAG	TAG	C00422	1.05195e-05	1.83103e-05	2.32141e-05	2.17231e-05	2.15435e-05	9.66507e-09	1.58867e-05	6.44427e-05	4.61628e-05	4.60124e-05	5.29304e-05	3.26623e-05	3.41753e-05	4.60643e-05	1.0144	0.000573569	0.0146911	2.89955	1.53583
1500	TAG(56:7)_FA18:2	13.1231	TAG	TAG	C00422	2.00123e-05	1.92525e-05	8.34314e-06	2.08852e-05	1.67209e-05	1.64165e-05	1.69384e-05	5.15071e-05	3.30334e-05	3.67684e-05	3.95205e-05	3.00285e-05	7.26584e-06	3.30206e-05	1.04247	0.0425473	0.171099	1.94945	0.963068
1503	TAG(56:6)_FA20:4	13.5235	TAG	TAG	C00422	4.84788e-05	5.43434e-05	9.05821e-05	5.60645e-05	5.54614e-05	2.87347e-05	5.56108e-05	0.000293015	0.000203174	0.000188188	0.000233766	8.2605e-05	0.000164088	0.000194139	1.82778	0.00388518	0.0399484	3.49104	1.80366
1505	TAG(56:6)_FA22:4	13.4269	TAG	TAG	C00422	2.97451e-05	3.76767e-05	2.72777e-05	3.62337e-05	1.87009e-05	2.04335e-05	2.83446e-05	9.8231e-05	0.000148556	6.87476e-05	0.000100118	3.71906e-05	9.88676e-05	9.19518e-05	1.77965	0.00777178	0.0588798	3.24407	1.6978
1506	TAG(56:6)_FA22:5	13.4666	TAG	TAG	C00422	2.48289e-05	7.72742e-05	7.07066e-05	6.83364e-05	6.22408e-05	5.8461e-05	6.0308e-05	0.000330879	0.000233763	0.000141019	0.00020633	7.23651e-05	9.93915e-05	0.000180625	1.58346	0.0269022	0.133464	2.99504	1.58257
1507	TAG(56:6)_FA22:6	13.3163	TAG	TAG	C00422	4.03694e-06	1.86695e-08	8.59087e-06	1.83342e-05	6.87949e-06	9.66507e-09	6.31164e-06	3.88715e-06	2.67194e-05	3.41462e-05	2.96686e-05	1.42197e-05	4.1186e-05	2.49712e-05	1.18258	0.0135302	0.0833379	3.95637	1.98418
1508	TAG(56:6)_FA16:0	13.4483	TAG	TAG	C00422	9.6407e-06	2.32207e-05	1.35419e-05	4.29581e-05	8.96645e-06	1.90919e-05	1.957e-05	8.83171e-05	0.000100541	9.30594e-05	0.000113586	2.81536e-05	3.00093e-05	7.56111e-05	1.62514	0.0122072	0.0770506	3.86363	1.94996
1509	TAG(56:6)_FA18:0	13.5509	TAG	TAG	C00422	6.60488e-06	2.15079e-05	2.34639e-05	1.31148e-05	6.03481e-06	6.3807e-06	1.28512e-05	4.67903e-05	5.54073e-05	4.80068e-05	4.99525e-05	3.56635e-05	2.21881e-05	4.30014e-05	1.74405	0.000456116	0.0136844	3.34611	1.74249
1510	TAG(56:6)_FA18:1	13.3465	TAG	TAG	C00422	1.29403e-05	3.92106e-05	2.72094e-05	6.62132e-05	2.1349e-05	1.71866e-05	3.06848e-05	0.000156911	0.000149428	0.000108079	0.000129423	4.89269e-05	0.000100747	0.000115586	1.75685	0.000813213	0.016359	3.76687	1.91337
1511	TAG(56:6)_FA18:2	13.3054	TAG	TAG	C00422	5.71863e-06	1.07479e-05	9.65426e-06	1.70985e-05	6.07374e-06	3.76329e-06	8.84272e-06	4.73706e-05	6.21095e-05	1.27879e-05	1.72868e-05	1.79385e-05	3.26888e-05	3.1697e-05	1.59192	0.0348592	0.153501	3.58453	1.84178
1514	TAG(56:6)_FA20:3	13.3445	TAG	TAG	C00422	1.48724e-05	2.73863e-05	1.88473e-05	3.81278e-05	1.85509e-05	1.00349e-05	2.13033e-05	5.78877e-05	0.000108534	5.67061e-05	7.24917e-05	3.75945e-05	2.27543e-05	5.93281e-05	1.5468	0.0243398	0.125134	2.78493	1.47764
1515	TAG(56:5)_FA20:3	13.7024	TAG	TAG	C00422	2.25773e-05	1.13983e-05	7.94327e-06	1.4107e-05	1.9262e-05	8.24917e-06	1.39228e-05	5.75139e-05	8.43989e-05	5.16694e-05	3.55278e-05	9.58228e-06	3.87708e-05	4.62438e-05	1.47949	0.0238845	0.123291	3.32144	1.73181
1516	TAG(56:5)_FA20:4	13.8958	TAG	TAG	C00422	4.94434e-05	7.89924e-05	5.4759e-05	6.88324e-05	5.98133e-05	6.47448e-05	6.27642e-05	0.000330522	0.000311113	0.000213971	0.00019199	0.000143965	0.000135279	0.00022114	1.93664	0.005165	0.0477201	3.52335	1.81695
1517	TAG(56:5)_FA22:4	13.7684	TAG	TAG	C00422	4.24498e-05	4.37497e-05	2.88986e-05	4.07009e-05	3.50914e-05	3.75975e-05	3.80813e-05	0.000213134	0.000217607	0.00017951	0.000111892	9.00415e-05	7.74622e-05	0.000148274	1.90837	0.00758689	0.0582728	3.89363	1.96111
1519	TAG(56:5)_FA16:0	13.7755	TAG	TAG	C00422	1.17145e-05	2.31681e-05	1.32881e-05	2.57298e-05	1.17491e-05	6.55144e-06	1.53668e-05	5.36826e-05	9.44974e-05	4.2642e-05	4.99523e-05	2.99132e-05	4.76019e-05	5.30482e-05	1.77974	0.00688926	0.0552441	3.45212	1.78748
1520	TAG(56:5)_FA18:0	13.7477	TAG	TAG	C00422	4.01533e-05	4.93953e-05	4.94252e-05	6.38318e-05	4.0262e-05	3.11132e-05	4.56968e-05	0.000162546	0.000202515	0.000151448	0.000160645	7.09813e-05	9.59694e-05	0.000140684	1.85155	0.00414008	0.0415638	3.07864	1.62229
1521	TAG(56:5)_FA18:1	13.7044	TAG	TAG	C00422	1.78778e-05	4.30024e-05	1.74816e-05	1.63176e-05	1.44442e-05	1.0874e-05	1.99996e-05	0.000114806	0.000156484	0.000118712	8.09809e-05	3.30578e-05	3.77902e-05	9.03051e-05	1.73456	0.0156891	0.089598	4.51535	2.17484
1523	TAG(56:5)_FA20:1	13.6683	TAG	TAG	C00422	2.04656e-08	1.86695e-08	4.46968e-06	2.09011e-08	3.32843e-08	9.66507e-09	7.62111e-07	7.68474e-06	1.89187e-05	1.8042e-05	1.39198e-05	3.48649e-08	1.74428e-05	1.26738e-05	1.56042	0.0101178	0.0690735	16.6299	4.05571
1526	TAG(56:4)_FA20:2	13.9914	TAG	TAG	C00422	2.04656e-08	1.86695e-08	1.64702e-08	2.09011e-08	3.32843e-08	9.66507e-09	1.99093e-08	3.1218e-05	6.51649e-05	4.38995e-05	4.00987e-05	2.71717e-05	1.48576e-05	3.70684e-05	2.10048	0.00321496	0.0366234	1861.86	10.8625
1527	TAG(56:4)_FA20:3	14.082	TAG	TAG	C00422	1.93213e-05	7.49048e-06	3.16996e-06	4.22199e-05	1.03113e-05	2.17951e-05	1.73847e-05	7.1227e-05	2.29762e-05	0.000104937	7.87977e-05	2.52692e-05	5.16304e-05	5.91396e-05	1.4741	0.0152813	0.0877644	3.40182	1.76631
1529	TAG(56:4)_FA22:4	14.0682	TAG	TAG	C00422	4.15086e-05	5.13384e-05	3.7683e-05	9.95205e-05	5.16566e-05	3.03364e-05	5.20073e-05	0.000191219	0.00018393	0.000228968	0.000171154	8.38182e-05	0.000152505	0.000168599	1.83463	0.000382198	0.0118854	3.24184	1.69681
1530	TAG(56:4)_FA16:0	14.0207	TAG	TAG	C00422	1.99415e-05	2.098e-05	7.71703e-06	3.35571e-05	2.375e-05	9.68981e-06	1.92726e-05	4.24125e-05	5.19709e-05	7.83116e-05	4.82952e-05	4.04901e-05	5.39434e-05	5.25706e-05	1.7163	0.000622613	0.0146911	2.72774	1.44771
1531	TAG(56:4)_FA18:0	14.0586	TAG	TAG	C00422	2.63997e-05	7.32255e-05	3.11246e-05	4.76131e-05	2.3278e-05	2.94371e-05	3.8513e-05	0.000172694	7.7281e-05	0.000103084	0.000163065	2.54742e-05	8.67938e-05	0.000104732	1.4008	0.0317033	0.14488	2.71939	1.44328
1532	TAG(56:4)_FA18:1	13.9871	TAG	TAG	C00422	3.01455e-05	4.05048e-05	3.10445e-05	2.09011e-08	1.31676e-05	9.66507e-09	1.91488e-05	8.68308e-05	0.000120117	4.81042e-05	6.72739e-05	2.51009e-05	6.13814e-05	6.81347e-05	1.17902	0.00879872	0.0637407	3.55817	1.83113
1533	TAG(56:4)_FA18:2	14.0099	TAG	TAG	C00422	8.23642e-06	1.59429e-05	1.64702e-08	2.09011e-08	3.32843e-08	9.66507e-09	4.04327e-06	3.21044e-05	2.54661e-05	1.35956e-05	1.41399e-05	1.86396e-05	2.09583e-08	1.73278e-05	1.16997	0.030399	0.142495	4.28558	2.09949
1535	TAG(56:3)_FA18:1	14.3141	TAG	TAG	C00422	2.04656e-08	1.86695e-08	3.86571e-05	4.65658e-05	3.32843e-08	9.66507e-09	1.42175e-05	6.03715e-05	5.2426e-05	3.57432e-08	7.05125e-05	5.81917e-05	5.55204e-05	4.95096e-05	1.14741	0.0270189	0.133524	3.4823	1.80004
1537	TAG(56:3)_FA20:0	14.381	TAG	TAG	C00422	2.04656e-08	1.86695e-08	1.64702e-08	2.09011e-08	1.83237e-05	9.66507e-09	3.06831e-06	2.88499e-05	4.28676e-05	2.16771e-05	3.56959e-05	3.48649e-08	3.36658e-05	2.71319e-05	1.50284	0.00562991	0.0490432	8.8426	3.14447
1538	TAG(56:3)_FA20:1	14.3111	TAG	TAG	C00422	1.48232e-05	2.8098e-05	1.02094e-05	2.0088e-05	7.65527e-06	3.0251e-05	1.85208e-05	7.17009e-05	3.24933e-05	5.23419e-05	2.92806e-05	3.06671e-05	3.35619e-05	4.16743e-05	1.52354	0.0150307	0.0877644	2.25013	1.17001
1539	TAG(56:3)_FA16:0	14.3392	TAG	TAG	C00422	8.8435e-06	1.86695e-08	6.78618e-06	1.1185e-05	3.32843e-08	8.72133e-06	5.93133e-06	1.97216e-05	2.62907e-05	2.10549e-05	4.11576e-05	9.92131e-06	2.25969e-05	2.34572e-05	1.22803	0.00350672	0.0378904	3.95479	1.9836
1540	TAG(56:3)_FA18:0	14.3414	TAG	TAG	C00422	1.38402e-05	6.38568e-05	2.70696e-05	4.82221e-05	3.21702e-05	4.28855e-05	3.80074e-05	0.000130986	8.96672e-05	0.000161912	0.000116533	3.80468e-05	0.000108225	0.000107562	1.57461	0.00372708	0.038951	2.83002	1.50081
1541	TAG(56:2)_FA16:0	14.66	TAG	TAG	C00422	4.84567e-05	0.000102403	6.4488e-05	0.00011635	6.05603e-05	2.70538e-05	6.98853e-05	0.000106135	0.000118907	0.000125629	0.000141201	0.000105692	0.000121559	0.000119854	1.43434	0.00685513	0.0552441	1.71501	0.778215
1542	TAG(56:2)_FA18:0	14.6662	TAG	TAG	C00422	5.66027e-05	8.39458e-05	1.66766e-05	5.40658e-05	6.90726e-05	2.44029e-05	5.07944e-05	0.000152336	0.00014681	9.99976e-05	0.000143421	8.72175e-05	0.000147071	0.000129476	1.62621	0.000508815	0.0139634	2.54901	1.34994
1543	TAG(56:2)_FA20:0	14.6894	TAG	TAG	C00422	2.04656e-08	4.12327e-05	1.64702e-08	6.44888e-05	3.32843e-08	9.66507e-09	1.76336e-05	6.02162e-05	8.72065e-05	4.66508e-05	6.1042e-05	5.81722e-05	5.11366e-05	6.07374e-05	1.50669	0.00746951	0.0580709	3.44442	1.78426
1544	TAG(56:2)_FA20:1	14.6556	TAG	TAG	C00422	2.37432e-05	2.37073e-05	1.64702e-08	1.48553e-05	1.51406e-05	9.66507e-09	1.29121e-05	8.82654e-05	7.64819e-05	6.31728e-05	7.49743e-05	6.0262e-05	7.6106e-05	7.32104e-05	1.29828	1.60202e-06	0.000380325	5.66991	2.50333
1551	TAG(56:9)_FA22:6	12.5496	TAG	TAG	C00422	8.80987e-06	1.86695e-08	1.64702e-08	1.51948e-05	6.62015e-06	9.66507e-09	5.1116e-06	3.82369e-05	2.19468e-05	1.51472e-05	2.53975e-05	8.78267e-06	1.20736e-05	2.02641e-05	1.34823	0.0136815	0.0838648	3.96434	1.98708
1553	TAG(56:8)_FA20:4	12.7582	TAG	TAG	C00422	2.04656e-08	9.88459e-06	1.55409e-05	8.57138e-06	7.36808e-06	9.66507e-09	6.89918e-06	3.77423e-05	1.74757e-05	1.82372e-05	2.77004e-05	2.77528e-05	2.02291e-05	2.48563e-05	1.21408	0.00119287	0.0200119	3.60278	1.84911
1556	TAG(56:8)_FA22:6	12.939	TAG	TAG	C00422	2.63317e-05	6.01996e-05	5.65671e-05	6.68091e-05	5.74671e-05	2.87262e-05	4.93501e-05	0.000202448	0.000262681	0.000154625	0.000178507	6.64837e-05	0.000121394	0.000164356	1.7376	0.00771818	0.0588798	3.33042	1.7357
1557	TAG(56:8)_FA16:0	12.9405	TAG	TAG	C00422	5.0204e-06	9.98777e-06	7.86169e-06	8.71588e-06	4.74844e-06	1.10528e-05	7.89783e-06	2.0736e-05	2.91014e-05	3.47949e-05	1.87698e-05	1.78607e-05	1.61009e-05	2.2894e-05	1.84116	0.00308219	0.036185	2.89876	1.53544
1559	TAG(56:8)_FA18:1	12.8035	TAG	TAG	C00422	2.04656e-08	1.86695e-08	1.64702e-08	2.09011e-08	3.32843e-08	9.66507e-09	1.99093e-08	4.95708e-06	6.02691e-06	6.39209e-06	1.26078e-05	8.55475e-06	1.3723e-05	8.71027e-06	2.09783	0.00212285	0.0284909	437.498	8.77313
1566	TAG(58:9)_FA20:4	12.8455	TAG	TAG	C00422	2.197e-05	0.000110233	9.21423e-05	0.000138607	7.93718e-05	1.95246e-05	7.69748e-05	0.000171248	0.000276404	0.000208425	0.000170397	0.00010865	0.000147729	0.000180475	1.41415	0.00681816	0.0552441	2.34461	1.22935
1569	TAG(58:8)_FA18:2	13.0882	TAG	TAG	C00422	2.04656e-08	1.86695e-08	1.64702e-08	2.09011e-08	3.32843e-08	9.66507e-09	1.99093e-08	3.18898e-05	2.20646e-05	3.57432e-08	1.96129e-05	2.01288e-05	1.46236e-05	1.80592e-05	1.82593	0.00840418	0.0615824	907.076	9.82508
1571	TAG(58:8)_FA20:4	13.1918	TAG	TAG	C00422	2.82012e-05	5.83337e-05	2.79101e-05	4.76639e-05	1.19369e-05	1.79527e-05	3.19998e-05	0.000109748	0.000140242	8.83381e-05	0.000125197	4.64578e-05	3.82441e-05	9.13712e-05	1.525	0.00939695	0.0658303	2.85537	1.51368
1572	TAG(58:8)_FA22:5	13.1232	TAG	TAG	C00422	1.97134e-05	4.66291e-05	3.62688e-05	9.72067e-05	2.04783e-05	3.18549e-05	4.20252e-05	9.86457e-05	0.0001238	7.96391e-05	0.000117292	3.59109e-05	5.45228e-05	8.49684e-05	1.29601	0.042674	0.171099	2.02184	1.01567
1573	TAG(58:8)_FA22:6	13.3354	TAG	TAG	C00422	3.48583e-05	5.10991e-05	9.48318e-05	6.51186e-05	4.40393e-05	3.42553e-05	5.40337e-05	0.000187465	0.000195376	0.000256549	0.000180301	0.000100878	0.000118874	0.00017324	1.84293	0.000727351	0.0159892	3.20615	1.68084
1576	TAG(58:7)_FA20:4	13.4392	TAG	TAG	C00422	2.14344e-05	5.09863e-05	5.41032e-05	2.39503e-05	1.60811e-05	3.16966e-05	3.3042e-05	4.60148e-05	4.32834e-05	7.90517e-05	4.11474e-05	5.52175e-05	7.83486e-05	5.71772e-05	1.36788	0.0310035	0.143628	1.73044	0.791141
1577	TAG(58:7)_FA22:4	13.438	TAG	TAG	C00422	2.40691e-05	3.41862e-05	5.03317e-05	5.12542e-05	2.90597e-05	2.42757e-05	3.55294e-05	8.55289e-05	0.000144723	0.00011865	8.42894e-05	2.29934e-05	6.65599e-05	8.71241e-05	1.36954	0.0287999	0.138045	2.45217	1.29406
1580	TAG(58:7)_FA16:0	13.4531	TAG	TAG	C00422	7.05901e-06	1.68148e-05	8.04864e-06	9.72054e-06	3.32843e-08	6.6808e-06	8.05951e-06	1.65253e-05	3.19929e-05	2.72899e-05	2.67545e-05	1.33911e-05	1.38854e-05	2.16398e-05	1.05583	0.00628423	0.0530622	2.68501	1.42493
1581	TAG(58:7)_FA18:0	13.5414	TAG	TAG	C00422	2.51576e-05	2.10123e-05	1.4855e-05	2.09011e-08	3.32843e-08	1.37262e-05	1.24675e-05	4.1818e-05	3.74879e-05	5.02933e-05	2.53535e-05	2.11822e-05	1.97819e-05	3.26528e-05	1.12358	0.0123967	0.0771987	2.61902	1.38903
1584	TAG(58:6)_FA18:1	13.7821	TAG	TAG	C00422	1.59088e-05	1.3342e-05	1.09942e-05	2.09011e-08	3.32843e-08	9.66507e-09	6.71814e-06	4.35585e-05	6.18033e-05	3.0737e-05	6.62778e-05	3.75484e-05	6.35338e-05	5.05765e-05	1.49507	8.42594e-05	0.00447628	7.52834	2.91233
1585	TAG(58:6)_FA18:0	13.8687	TAG	TAG	C00422	2.04656e-08	1.86695e-08	1.64702e-08	5.00156e-05	3.32843e-08	2.19387e-05	1.20072e-05	8.49141e-05	0.00014514	4.64266e-05	8.38936e-05	2.75629e-05	7.76191e-05	7.75927e-05	1.56413	0.00528124	0.048097	6.46218	2.69202
1587	TAG(58:6)_FA22:5	13.855	TAG	TAG	C00422	2.76167e-05	5.41591e-05	9.44732e-06	3.98624e-05	3.00973e-05	9.66507e-09	2.68654e-05	0.000157616	0.00017983	0.000157796	0.000103138	1.8634e-05	6.34296e-05	0.000113407	1.05641	0.0186118	0.10141	4.22131	2.07769
1588	TAG(58:6)_FA22:4	13.797	TAG	TAG	C00422	1.27668e-05	7.62926e-06	1.18732e-05	2.49995e-05	2.86032e-05	1.71545e-05	1.71711e-05	0.000101347	0.000162645	0.000114074	8.20283e-05	3.34122e-05	3.304e-05	8.77578e-05	1.73624	0.0174087	0.0965047	5.11079	2.35355
1589	TAG(58:5)_FA18:1	14.0431	TAG	TAG	C00422	1.0203e-05	2.68275e-05	1.80959e-05	2.09011e-08	1.76811e-05	9.66507e-09	1.21397e-05	5.2681e-05	0.000106673	5.22315e-05	5.04856e-05	6.55885e-05	3.0048e-05	5.96179e-05	1.27434	0.00191952	0.0274988	4.911	2.29602
1591	TAG(58:2)_FA18:1	15.0412	TAG	TAG	C00422	2.04656e-08	1.86695e-08	1.64702e-08	2.09011e-08	3.32843e-08	9.66507e-09	1.99093e-08	4.09015e-08	0.00027752	0.000162337	0.000274396	3.48649e-08	0.00010795	0.000137046	1.55531	0.043104	0.171208	6883.54	12.7489
1593	TAG(58:10)_FA20:4	12.6202	TAG	TAG	C00422	3.88034e-05	2.59056e-05	3.68369e-05	4.29374e-05	1.59317e-05	1.36732e-05	2.90147e-05	4.07498e-05	8.42494e-05	5.82238e-05	8.67098e-05	4.15016e-05	4.1486e-05	5.88201e-05	1.44996	0.0152166	0.0877644	2.02725	1.01952
1597	TAG(60:11)_FA22:5	12.5993	TAG	TAG		2.04656e-08	1.58084e-05	1.64702e-08	2.09011e-08	2.54983e-05	9.66507e-09	6.8957e-06	2.29229e-05	3.66761e-05	2.51321e-05	3.09556e-05	2.7005e-05	1.85506e-05	2.68737e-05	1.53406	0.00330854	0.0369509	3.89717	1.96243
1598	TAG(60:11)_FA22:6	12.8168	TAG	TAG		3.97385e-05	2.56939e-05	4.14952e-05	5.30535e-05	4.77776e-05	2.05469e-05	3.80509e-05	5.78183e-05	0.000110978	9.34305e-05	9.52575e-05	5.87038e-05	5.344e-05	7.82713e-05	1.59226	0.00506209	0.0477201	2.05702	1.04055
1599	TAG(60:10)_FA22:5	12.8455	TAG	TAG		2.04656e-08	2.06308e-05	1.64702e-08	4.00071e-05	3.32843e-08	9.66507e-09	1.01196e-05	5.72091e-05	9.60978e-05	5.98462e-05	4.29243e-05	4.55741e-05	4.3568e-05	5.75366e-05	1.57484	0.00129841	0.0206933	5.68564	2.50732
1601	TAG(60:12)_FA22:6	12.4324	TAG	TAG	C00422	3.23692e-05	3.49763e-05	1.64702e-08	4.90887e-05	1.70461e-05	9.66507e-09	2.22511e-05	7.52138e-05	0.000119464	3.45281e-05	4.94916e-05	4.42974e-05	4.58174e-05	6.14687e-05	1.09659	0.0276826	0.134776	2.76251	1.46598

## Sheet: A24 VS M
ID	compound name	rt	subclass	Super.Class	KEGG COMPOUND ID	M1	M2	M3	M4	M5	M6	MEAN M	A24_1	A24_2	A24_3	A24_4	A24_5	A24_6	MEAN A24	VIP	P-VALUE	Q-VALUE	FOLD CHANGE	LOG_FOLDCHANGE
55	BMP(18:0/20:5)	6.24	BMP	BMP		0.00601232	0.00619223	0.00722247	0.00910961	0.0185115	0.00616981	0.00886966	3.49735e-08	1.08918e-08	0.00311207	2.9369e-08	1.13898e-08	0.00517749	0.00138161	1.45866	0.00649276	0.035461	0.155768	-2.68253
83	BMP(20:2/20:4)	6.45	BMP	BMP		0.114124	0.110823	0.189703	0.158392	0.295146	0.107988	0.162696	0.0303181	0.0448877	0.0335984	0.049246	0.0497851	0.0697528	0.0462647	1.73029	0.0103597	0.0494237	0.284363	-1.8142
84	BMP(20:3/20:3)	6.42212	BMP	BMP		0.188763	0.0911035	0.306037	0.168307	0.239579	0.0842533	0.179674	0.0299109	0.0527091	0.0432071	0.0346248	0.0729793	0.109249	0.0571134	1.52926	0.0154956	0.0652044	0.317873	-1.65348
85	BMP(18:0/22:5)	7.35893	BMP	BMP		0.15108	0.0765761	0.127748	0.158016	0.177377	0.0617844	0.12543	0.0836549	0.0372361	0.0792007	0.0663616	0.081494	0.0921185	0.0733443	1.17613	0.0301668	0.106484	0.584742	-0.774129
90	BMP(18:1/22:3)	8.16656	BMP	BMP		0.00891046	0.0113238	0.0166997	0.019018	0.0236724	0.0119745	0.0152665	0.0142012	0.00918446	0.00754379	0.00747737	0.00914218	0.00915563	0.00945077	1.21795	0.0407226	0.131114	0.619054	-0.691863
101	BMP(20:4/22:4)	5.94	BMP	BMP		0.0958014	0.0784279	0.135637	0.0810147	0.215162	0.0532344	0.10988	0.0441868	0.0303668	0.0514954	0.0317445	0.0214586	0.0232142	0.0337444	1.62288	0.0231488	0.0881037	0.307103	-1.7032
102	BMP(20:5/22:3)	5.94	BMP	BMP		0.0115316	0.00843449	0.00762354	0.0128934	0.0178763	9.66507e-09	0.00972656	3.49735e-08	1.08918e-08	2.94563e-08	2.9369e-08	1.13898e-08	1.45631e-08	2.17739e-08	1.62818	0.0106744	0.0501142	2.23861e-06	-18.769
105	BMP(20:3/22:4)	6.67	BMP	BMP		0.535846	0.516617	0.209932	0.244144	0.56361	0.0946461	0.360799	0.0373931	0.0413428	0.043023	0.0520176	0.0352508	0.086232	0.0492099	1.73233	0.0126214	0.0560705	0.136391	-2.87418
138	CE(22:5)	14.1586	CE	CE		0.000470833	0.000468617	0.000554528	0.000581537	0.000485987	0.000463385	0.000504148	0.000631146	0.000503916	0.000694094	0.00077177	0.000587049	0.000666078	0.000642342	1.38407	0.00916216	0.0451837	1.27411	0.349495
145	Cer(18:1/14:0)	7.93348	CER	CER		0.000154247	0.000137968	0.000137653	0.00010563	0.000164102	0.000168004	0.000144601	0.000335335	0.000249224	0.000180218	0.000220197	0.000214765	0.000188422	0.00023136	1.53298	0.00589781	0.0331265	1.59999	0.678066
147	Cer(18:1/16:0)	8.71628	CER	CER		0.010529	0.00861979	0.00986566	0.00869627	0.0103062	0.00952431	0.0095902	0.0123282	0.0111155	0.0107188	0.0130839	0.0106946	0.0101278	0.0113448	1.37748	0.011079	0.0513248	1.18296	0.242398
152	Cer(18:1/22:1)	10.2658	CER	CER		0.00026415	0.00033026	0.000284505	0.000315833	0.000339797	0.000327096	0.000310274	0.000457101	0.000413844	0.000368041	0.000390021	0.000455691	0.000376083	0.00041013	1.66093	0.000544263	0.00583139	1.32183	0.402541
154	Cer(18:1/24:1)	10.9522	CER	CER		0.00538646	0.0052202	0.00504559	0.0055452	0.00506592	0.00503392	0.00521621	0.00570879	0.00556111	0.00579923	0.00571276	0.00594093	0.00496143	0.00561404	1.18276	0.0360622	0.119738	1.07627	0.106036
156	Cer(18:1/26:1)	11.5443	CER	CER		0.000399816	0.00036826	0.000357738	0.000447743	0.000465448	0.000397958	0.00040616	0.000657576	0.000651461	0.000642367	0.000547441	0.000603017	0.00064004	0.00062365	1.82481	4.56872e-06	0.000264778	1.53548	0.618687
157	Cer(18:1/26:0)	12.192	CER	CER		0.000125898	0.000126495	0.000112872	0.000130636	0.000139913	0.000142878	0.000129782	0.000152701	0.000177733	0.000197237	0.000156892	0.000165321	0.000178322	0.000171368	1.678	0.000417776	0.00500455	1.32043	0.401005
158	DAG(14:0/14:0)	8.49996	DAG	DAG		2.04656e-08	5.07435e-06	1.64702e-08	7.45471e-06	7.38472e-06	7.03247e-06	4.4972e-06	1.19379e-05	1.46958e-05	1.51166e-05	1.86539e-05	1.41712e-05	7.62643e-06	1.37003e-05	1.09623	0.00135162	0.0114888	3.04641	1.60711
159	DAG(14:0/16:1)	8.5664	DAG	DAG		2.18591e-05	1.86695e-08	1.99909e-05	2.09011e-08	3.32843e-08	3.34385e-05	1.25602e-05	4.39476e-05	3.27467e-05	2.74791e-05	2.33193e-05	2.63712e-05	2.46199e-05	2.97473e-05	1.16461	0.027988	0.10109	2.36837	1.2439
161	DAG(14:0/18:2)	8.72085	DAG	DAG		7.26432e-06	8.84269e-06	1.38658e-05	9.64124e-06	1.0417e-05	9.62066e-06	9.94195e-06	2.78404e-05	2.43833e-05	1.75049e-05	2.1451e-05	1.06681e-05	1.83104e-05	2.00263e-05	1.55617	0.00740841	0.0388713	2.01433	1.0103
162	DAG(16:1/16:1)	8.69537	DAG	DAG	C00165	2.04656e-08	1.86695e-08	1.64702e-08	2.09011e-08	3.32843e-08	3.62433e-05	6.05885e-06	9.52491e-05	9.52144e-05	7.15289e-05	5.53529e-05	5.98255e-05	5.93748e-05	7.27576e-05	1.70173	3.89463e-05	0.00107949	12.0085	3.58598
163	DAG(14:0/18:1)	9.35638	DAG	DAG		8.78753e-05	9.50649e-05	9.64948e-05	0.000106082	0.000132798	0.000123205	0.00010692	0.000408374	0.000398212	0.000336451	0.000382532	0.000364306	0.000259874	0.000358292	1.90008	3.7333e-05	0.00107949	3.35102	1.7446
164	DAG(16:0/16:1)	9.38377	DAG	DAG	C00165	0.000982722	0.000968046	0.00112273	0.00112825	0.00121288	0.00123552	0.00110836	0.0027545	0.00260862	0.00243496	0.00246652	0.00234728	0.00233949	0.0024919	1.91847	9.24855e-09	5.89595e-06	2.24828	1.16882
165	DAG(16:0/16:0)	10.034	DAG	DAG	C00165	0.0456882	0.0391938	0.0396916	0.0531415	0.04575	0.0365205	0.0433309	0.0653139	0.0601292	0.073319	0.072991	0.0686546	0.0499978	0.0650676	1.64608	0.000582899	0.00614212	1.50164	0.586542
166	DAG(14:0/20:4)	8.53236	DAG	DAG		3.11804e-06	4.7345e-06	4.40068e-06	1.74256e-06	6.671e-06	5.24941e-06	4.31936e-06	9.3272e-06	1.12942e-05	7.93325e-06	1.17099e-05	1.15611e-05	1.1122e-05	1.04913e-05	1.61856	6.07184e-05	0.00146068	2.42889	1.2803
169	DAG(16:1/18:2)	8.83002	DAG	DAG	C00165	5.24689e-06	5.88712e-06	7.37316e-06	6.46775e-06	6.28674e-06	8.27734e-06	6.58983e-06	1.2753e-05	1.4264e-05	1.33584e-05	1.33664e-05	1.42257e-05	5.38938e-06	1.22261e-05	1.46449	0.0082471	0.0423994	1.8553	0.891656
170	DAG(16:0/18:2)	9.49962	DAG	DAG	C00165	0.000720531	0.00117425	0.00113656	0.000951091	0.00107583	0.00151259	0.00109514	0.00154866	0.00152843	0.00115532	0.00146892	0.00122975	0.00144471	0.00139597	1.1738	0.038369	0.125116	1.27469	0.350145
171	DAG(16:1/18:1)	9.43572	DAG	DAG		8.79458e-05	0.000113745	0.000113491	8.90018e-05	0.000123404	0.000145106	0.000112116	0.000609665	0.000646706	0.000457972	0.000451798	0.000462883	0.000465728	0.000515792	1.91264	5.50683e-05	0.00135023	4.60054	2.2018
172	DAG(16:0/18:1)	10.1063	DAG	DAG	C00165	0.0048732	0.00607917	0.00615212	0.00582428	0.00525615	0.00542288	0.0056013	0.00892532	0.00867509	0.00988489	0.0104176	0.0102541	0.00843341	0.00943174	1.85958	2.69456e-06	0.000223842	1.68385	0.751761
173	DAG(16:1/18:0)	10.139	DAG	DAG	C00165	0.000175648	0.000257928	0.000224341	0.000220436	0.000211677	0.000210508	0.000216756	0.000485422	0.000494611	0.000477958	0.000467182	0.00046175	0.000436596	0.000470587	1.90845	4.47466e-09	5.70519e-06	2.17104	1.11839
175	DAG(14:0/20:0)	10.7992	DAG	DAG		6.88727e-05	7.5924e-05	8.13416e-05	9.04501e-05	7.16005e-05	6.29553e-05	7.51907e-05	0.000135167	0.000119969	0.000143701	0.000146282	0.000146907	0.000125991	0.000136336	1.84833	1.54635e-06	0.000151662	1.81321	0.858542
176	DAG(14:0/22:6)	8.30896	DAG	DAG		1.02623e-06	1.79946e-06	8.02434e-07	1.44888e-06	7.79314e-07	8.5115e-07	1.11791e-06	5.6524e-06	4.23217e-06	4.78882e-06	3.52499e-06	3.96561e-06	1.78094e-06	3.99082e-06	1.72316	0.00216225	0.0159357	3.56989	1.83588
177	DAG(16:0/20:5)	8.79813	DAG	DAG		6.26273e-06	1.0016e-05	1.11017e-05	7.45288e-06	1.40125e-05	1.47178e-05	1.05939e-05	1.82878e-05	1.7093e-05	1.2362e-05	1.61041e-05	1.15229e-05	1.42428e-05	1.49354e-05	1.18238	0.0340395	0.11512	1.40981	0.495501
178	DAG(16:1/20:4)	8.64982	DAG	DAG	C00165	4.23953e-06	7.12787e-06	5.90676e-06	4.60738e-06	8.30875e-06	1.04637e-05	6.77567e-06	2.20581e-05	2.30571e-05	1.3744e-05	1.9364e-05	1.38147e-05	1.49242e-05	1.7827e-05	1.72185	0.000227256	0.0033692	2.63104	1.39563
181	DAG(16:0/20:3)	9.69097	DAG	DAG		0.000234267	0.000445326	0.00037854	0.000311012	0.000371461	0.00046375	0.000367393	0.000602774	0.000598769	0.000389324	0.000554356	0.000438567	0.00042825	0.000502007	1.22944	0.0267871	0.0984251	1.3664	0.450384
182	DAG(18:0/18:3)	9.57024	DAG	DAG		1.67022e-05	3.4033e-05	3.03568e-05	2.15579e-05	2.23124e-05	3.16153e-05	2.60963e-05	3.95584e-05	3.95694e-05	3.3775e-05	4.16588e-05	3.40406e-05	3.07082e-05	3.65517e-05	1.34333	0.010054	0.0483728	1.40065	0.486096
183	DAG(18:1/18:2)	9.57093	DAG	DAG		9.1541e-05	0.000178547	0.000151419	0.000111289	0.000167436	0.00021404	0.000152379	0.000316217	0.000290639	0.000202595	0.000281849	0.000206971	0.000217395	0.000252611	1.4573	0.00425793	0.0262453	1.65778	0.729257
184	DAG(16:1/20:2)	9.57025	DAG	DAG		5.90739e-07	1.96244e-06	1.02795e-06	1.0435e-06	1.05288e-06	1.01012e-06	1.1146e-06	9.93303e-06	2.67478e-06	2.65733e-06	6.39288e-06	2.73947e-06	2.73776e-06	4.52254e-06	1.60582	0.0398668	0.129011	4.05753	2.0206
186	DAG(18:1/18:1)	10.165	DAG	DAG		0.000288144	0.000453554	0.000398565	0.00034723	0.000554604	0.000614384	0.000442747	0.00139884	0.00150555	0.00102985	0.00096149	0.000987283	0.00124929	0.00118872	1.79102	3.80939e-05	0.00107949	2.68487	1.42485
187	DAG(18:0/18:1)	10.8279	DAG	DAG		0.000548541	0.000811882	0.000773963	0.000671768	0.00118123	0.00129659	0.000880662	0.0018407	0.00196179	0.00123057	0.00133842	0.00118356	0.00179964	0.00155911	1.48301	0.00438292	0.0263641	1.77039	0.824065
188	DAG(16:1/20:0)	10.8277	DAG	DAG		2.70872e-06	2.54823e-06	2.46491e-06	2.30437e-06	3.00004e-06	2.97186e-06	2.66635e-06	3.01447e-06	3.31437e-06	3.07895e-06	3.65778e-06	3.89673e-06	3.84071e-06	3.46717e-06	1.55287	0.00206511	0.0153978	1.30034	0.378889
189	DAG(16:1/22:6)	8.36354	DAG	DAG		5.3275e-06	7.03897e-06	6.06399e-06	6.49209e-06	6.60981e-06	4.42739e-06	5.99329e-06	2.80389e-05	2.73272e-05	3.00331e-05	2.37232e-05	3.32069e-05	2.22183e-05	2.74246e-05	1.91522	2.5934e-05	0.000912842	4.57588	2.19405
191	DAG(16:0/22:6)	9.07772	DAG	DAG		0.000390939	0.000507342	0.000435251	0.000510701	0.000455681	0.000388959	0.000448146	0.000840396	0.000796165	0.00104199	0.000903289	0.000984812	0.00072936	0.000882669	1.84404	9.08393e-06	0.000428963	1.9696	0.977905
192	DAG(18:1/20:5)	8.86774	DAG	DAG		2.09205e-05	2.92415e-05	2.49027e-05	2.01543e-05	2.29295e-05	1.9154e-05	2.28837e-05	3.38108e-05	4.57876e-05	5.20187e-05	4.361e-05	5.15145e-05	4.81358e-05	4.58129e-05	1.79808	2.56621e-05	0.000912842	2.00198	1.00143
193	DAG(18:2/20:4)	8.77947	DAG	DAG	C00165	2.76898e-05	3.63341e-05	4.38629e-05	4.04089e-05	3.60452e-05	3.71392e-05	3.69134e-05	3.98115e-05	4.58112e-05	5.69912e-05	4.3465e-05	4.40864e-05	4.85396e-05	4.64508e-05	1.31745	0.0154363	0.0652044	1.25837	0.331561
194	DAG(16:0/22:5)	9.36374	DAG	DAG		0.000720047	0.0011295	0.000956989	0.000926842	0.000880699	0.000910493	0.000920762	0.00131517	0.00158303	0.00151122	0.00136879	0.00155009	0.00126733	0.0014326	1.75865	5.31678e-05	0.00132919	1.55589	0.637741
195	DAG(18:1/20:4)	9.3982	DAG	DAG		0.00405007	0.00565428	0.00498692	0.00549423	0.00468172	0.00444943	0.00488611	0.00857496	0.00869112	0.00923963	0.00892881	0.00980511	0.00775771	0.00883289	1.8598	1.04288e-06	0.000129361	1.80776	0.8542
196	DAG(18:2/20:3)	9.37734	DAG	DAG		1.8828e-05	2.99122e-05	2.43756e-05	2.51233e-05	2.6794e-05	2.34079e-05	2.47402e-05	4.68399e-05	5.62388e-05	4.75422e-05	3.84678e-05	5.45411e-05	4.09619e-05	4.74319e-05	1.8045	3.88767e-05	0.00107949	1.9172	0.939004
197	DAG(18:1/20:3)	9.74539	DAG	DAG		0.000587167	0.000863517	0.00069331	0.000734323	0.000602044	0.000570097	0.000675076	0.00104011	0.00120925	0.00134631	0.00100813	0.00132192	0.00102453	0.00115837	1.7537	0.000102068	0.00206566	1.71592	0.77898
198	DAG(18:1/20:2)	10.2433	DAG	DAG		4.02244e-05	7.69099e-05	6.22185e-05	4.36607e-05	6.06803e-05	8.68366e-05	6.17551e-05	0.000183586	0.000175632	0.000121893	0.000162378	0.000134281	0.000118681	0.000149408	1.74818	7.70723e-05	0.00172399	2.41937	1.27463
199	DAG(18:1/20:1)	10.8426	DAG	DAG		4.8516e-05	8.18501e-05	6.46403e-05	6.00075e-05	6.92925e-05	8.02083e-05	6.74191e-05	0.000305828	0.000266912	0.000245125	0.00027202	0.000238758	0.000213189	0.000256972	1.90709	9.44321e-08	3.62165e-05	3.81156	1.93038
200	DAG(18:2/22:6)	8.52977	DAG	DAG		2.27319e-05	2.71518e-05	2.44694e-05	2.96923e-05	2.72284e-05	1.89377e-05	2.50353e-05	6.85016e-05	6.14586e-05	8.51779e-05	7.04267e-05	8.27741e-05	4.44321e-05	6.87952e-05	1.82976	0.000564091	0.00599347	2.74793	1.45835
201	DAG(18:1/22:6)	9.14154	DAG	DAG		0.00016709	0.000202053	0.00017906	0.000189603	0.00015888	0.000132955	0.000171607	0.000413488	0.000476257	0.000596601	0.000502072	0.000531166	0.000429908	0.000491582	1.89206	2.57833e-05	0.000912842	2.86458	1.51833
202	DAG(18:2/22:5)	9.05924	DAG	DAG		3.19811e-06	2.95886e-06	1.64702e-08	4.24729e-06	1.7378e-06	3.16269e-06	2.55354e-06	6.85279e-06	6.41067e-06	9.25004e-06	9.2503e-06	1.15125e-05	6.47161e-06	8.29132e-06	1.09113	0.000243797	0.00353229	3.24699	1.6991
203	DAG(18:0/22:6)	9.14782	DAG	DAG		8.35487e-06	1.08343e-05	7.46575e-06	7.68775e-06	4.79645e-06	5.3511e-06	7.41504e-06	1.5868e-05	1.49925e-05	2.79908e-05	2.0438e-05	2.42007e-05	1.90608e-05	2.04251e-05	1.74732	0.000157449	0.00278817	2.75456	1.46182
204	DAG(18:1/22:5)	9.42607	DAG	DAG		0.000188741	0.00025174	0.000209579	0.000233507	0.000197206	0.000191832	0.000212101	0.000514642	0.000499617	0.000610291	0.000491244	0.000589314	0.000468416	0.000528921	1.90397	2.16652e-07	3.62165e-05	2.49372	1.3183
205	DAG(18:2/22:4)	9.35056	DAG	DAG		1.9218e-05	2.32674e-05	2.75991e-05	2.1796e-05	2.11551e-05	1.95382e-05	2.20956e-05	2.78694e-05	3.44033e-05	4.56503e-05	3.6753e-05	4.20936e-05	3.06086e-05	3.62297e-05	1.66998	0.000890949	0.0088059	1.63968	0.713412
206	DAG(18:1/22:4)	9.93246	DAG	DAG		0.000449857	0.000626305	0.000578268	0.000586902	0.000427828	0.000467797	0.000522826	0.00113491	0.00126114	0.00149348	0.00126973	0.00138024	0.00109906	0.00127309	1.87794	7.83543e-07	0.000111002	2.43502	1.28393
208	Cer(18:0/14:0)	8.17521	DCER	DCER		8.64084e-06	1.55053e-05	9.23935e-06	1.28204e-05	1.76495e-05	9.62565e-06	1.22468e-05	3.55954e-05	3.11016e-05	1.4594e-05	1.53871e-05	2.37877e-05	1.66436e-05	2.28516e-05	1.36438	0.0223183	0.0859692	1.86592	0.899884
210	Cer(18:0/16:0)	9.00119	DCER	DCER		0.000672766	0.000574394	0.000602527	0.000564478	0.000753267	0.000607014	0.000629074	0.00107012	0.00107143	0.000649867	0.000714939	0.000848699	0.000759543	0.000852433	1.35922	0.018491	0.0732901	1.35506	0.438356
212	Cer(18:0/18:0)	9.59373	DCER	DCER		0.000137958	0.000190875	0.000147395	0.000170879	0.000147709	0.000133537	0.000154725	0.000226119	0.000243974	0.000238116	0.000217976	0.000276243	0.000164226	0.000227776	1.57865	0.00195276	0.0148201	1.47213	0.557903
213	Cer(18:0/20:1)	9.80002	DCER	DCER		6.05874e-06	4.24072e-06	4.42048e-06	5.82984e-06	3.63797e-06	1.67442e-06	4.31036e-06	4.42299e-06	1.10254e-05	9.15874e-06	5.19968e-06	8.70744e-06	8.2447e-06	7.79316e-06	1.23531	0.0167062	0.0687108	1.80801	0.854399
215	Cer(18:0/22:1)	10.5238	DCER	DCER		1.45439e-05	9.88086e-06	1.29663e-05	2.90023e-05	3.02746e-05	1.05468e-05	1.78691e-05	3.0349e-05	3.74825e-05	3.18473e-05	2.08906e-05	2.98683e-05	2.69587e-05	2.95661e-05	1.28158	0.0239847	0.0899427	1.65459	0.726473
217	Cer(18:0/24:1)	11.1749	DCER	DCER		0.00013158	0.000136594	0.000131333	0.000160069	0.000167771	0.000130506	0.000142976	0.000258441	0.000266414	0.000210908	0.000216393	0.000295796	0.000234432	0.000247064	1.81425	3.7667e-05	0.00107949	1.72802	0.789117
219	Cer(18:0/26:1)	11.5692	DCER	DCER		7.09124e-06	9.29896e-06	9.17857e-06	7.56374e-06	1.11421e-05	9.34155e-06	8.93603e-06	1.53589e-05	1.5382e-05	1.49472e-05	1.18547e-05	1.68755e-05	1.45531e-05	1.48286e-05	1.7419	6.40679e-05	0.00151271	1.65941	0.730674
228	DGDG(12:0/18:1)	12.8508	DGDG	DGDG		0.00239425	0.00202263	0.0022552	0.00299657	0.00257402	0.00233286	0.00242925	0.0033403	0.00340487	0.00336127	0.0032835	0.00296832	0.003517	0.00331254	1.67748	0.000199778	0.00311093	1.3636	0.447425
230	DGDG(14:0/16:1)	12.8793	DGDG	DGDG		0.00222127	0.00201116	0.00212581	0.00259923	0.0029894	0.00205016	0.00233284	0.00340438	0.00319738	0.00339757	0.00303467	0.00276009	0.0033665	0.00319343	1.57726	0.00104669	0.00965113	1.3689	0.453021
233	DGDG(16:1/16:1)	12.5316	DGDG	DGDG		2.04656e-08	1.86695e-08	1.64702e-08	2.09011e-08	3.32843e-08	4.7221e-06	8.05315e-07	3.49735e-08	8.12713e-06	8.67829e-06	8.13176e-06	8.40945e-06	5.65472e-06	6.50605e-06	1.40368	0.00473191	0.0279314	8.07889	3.01416
240	DGDG(16:0/18:2)	13.0854	DGDG	DGDG		2.04656e-08	4.33557e-07	1.64702e-08	2.09011e-08	3.32843e-08	9.66507e-09	8.90572e-08	6.65158e-07	1.02294e-06	9.91655e-07	2.9369e-08	1.13898e-08	9.177e-07	6.06369e-07	1.0482	0.0429132	0.136784	6.80875	2.76739
244	DGDG(16:1/18:0)	13.4255	DGDG	DGDG		1.07091e-06	1.86695e-08	1.04128e-06	1.90101e-06	9.32444e-07	4.56492e-07	9.03468e-07	4.65336e-06	4.74233e-06	3.76322e-06	2.27599e-06	4.32113e-06	3.33877e-06	3.84913e-06	1.31821	8.24625e-05	0.00176227	4.2604	2.09099
245	DGDG(16:0/18:0)	13.253	DGDG	DGDG		4.42243e-07	1.86695e-08	6.5293e-07	2.09011e-08	3.32843e-08	9.66507e-09	1.96282e-07	5.53599e-07	7.20506e-07	8.58507e-07	1.85915e-06	1.23048e-06	1.45631e-08	8.72801e-07	1.07535	0.036409	0.120575	4.44666	2.15272
254	FFA(14:0)	3.59794	FFA	FFA		0.00527582	0.00221422	0.00383704	0.00344922	0.00413227	0.00347824	0.00373114	0.00879417	0.0099435	0.00708524	0.0054853	0.0104649	0.0109785	0.00879194	1.68246	0.000367282	0.00459103	2.35637	1.23657
255	FFA(16:2)	3.11158	FFA	FFA		0.00159581	0.00124355	0.00107209	0.00129275	0.00121186	0.00110205	0.00125302	0.0019778	0.00128357	0.00212102	0.00235825	0.00358077	0.00177037	0.00218196	1.42273	0.0315902	0.110048	1.74137	0.800219
256	FFA(16:1)	3.91083	FFA	FFA		0.0371349	0.0302621	0.0309621	0.0275102	0.0293221	0.0333541	0.0314243	0.050754	0.0507093	0.0532006	0.0548978	0.0664455	0.0526356	0.0547738	1.84643	7.92856e-06	0.000388804	1.74304	0.801608
257	FFA(16:0)	4.76097	FFA	FFA		0.0209324	0.0174122	0.0155175	0.0176248	0.0235601	0.0247647	0.0199686	0.0275946	0.0268179	0.0212103	0.0236632	0.0277583	0.0238679	0.025152	1.29056	0.0191459	0.0753428	1.25958	0.332941
259	FFA(18:2)	4.25069	FFA	FFA		0.0563935	0.0455226	0.0423864	0.0450403	0.0504979	0.0567332	0.049429	0.0617159	0.0578764	0.0569971	0.0652705	0.073227	0.056495	0.0619303	1.45369	0.00633354	0.0349578	1.25292	0.325289
260	FFA(18:1)	4.95955	FFA	FFA		0.0366916	0.0299465	0.0288545	0.0313338	0.0362364	0.0417375	0.0341334	0.0457902	0.0453303	0.0375463	0.0437098	0.0508732	0.0391471	0.0437328	1.44702	0.00676742	0.036407	1.28123	0.357533
261	FFA(18:0)	5.62851	FFA	FFA		0.0264053	0.0229151	0.0206199	0.0228966	0.0270774	0.0292032	0.0248529	0.0332277	0.0311786	0.0259632	0.0315159	0.0337967	0.0274653	0.0305246	1.36374	0.0115345	0.0527114	1.22821	0.296556
262	FFA(20:5)	3.3853	FFA	FFA		0.0450231	0.0341357	0.0362722	0.0252828	0.0399986	0.0276673	0.03473	0.0382328	0.0451308	0.0457265	0.0365458	0.0609475	0.0517397	0.0463872	1.19216	0.0345129	0.1158	1.33565	0.417546
263	FFA(20:4)	4.09401	FFA	FFA		0.0689485	0.0581802	0.0517431	0.0588074	0.0724753	0.0827634	0.0654863	0.0872875	0.0867852	0.0677634	0.0788177	0.0868219	0.0734319	0.0801513	1.24113	0.0284709	0.102255	1.22394	0.291532
264	FFA(20:3)	4.59206	FFA	FFA		0.038818	0.0325394	0.0297703	0.0331302	0.0344274	0.0409883	0.0349456	0.045641	0.0398391	0.0381741	0.04534	0.051303	0.0382621	0.0430932	1.36408	0.0138791	0.0606023	1.23315	0.30235
265	FFA(20:2)	5.14142	FFA	FFA		0.0158906	0.0135345	0.0130275	0.0127953	0.0138445	0.0145471	0.0139399	0.0173626	0.0178081	0.0175685	0.018817	0.0222078	0.0178052	0.0185949	1.71078	0.000362865	0.00458072	1.33393	0.415682
266	FFA(20:1)	5.72107	FFA	FFA		0.00779763	0.00679989	0.00623382	0.00635912	0.00710063	0.00679066	0.00684696	0.0118625	0.0120918	0.0107284	0.0121099	0.0154564	0.0112127	0.0122436	1.85208	0.000258797	0.00358016	1.78818	0.838495
267	FFA(20:0)	6.45317	FFA	FFA		0.00352976	0.00306566	0.0028625	0.0022678	0.00335963	0.00260103	0.00294773	0.00333377	0.00289408	0.0044745	0.00420242	0.00536487	0.00430566	0.00409588	1.27776	0.0179249	0.0718957	1.3895	0.47457
268	FFA(22:6)	3.78638	FFA	FFA		0.0655837	0.0524836	0.0498913	0.0547148	0.0600508	0.0620744	0.0574664	0.0762769	0.0746508	0.0673385	0.0739401	0.0866084	0.0699931	0.0748013	1.63149	0.000817145	0.00813953	1.30165	0.380344
270	FFA(22:4)	4.89504	FFA	FFA		0.0281916	0.0234063	0.0200128	0.022981	0.0268352	0.0291559	0.0250971	0.0320463	0.029799	0.0278469	0.0299673	0.0344862	0.0288956	0.0305069	1.35156	0.0111103	0.0513248	1.21555	0.281612
271	FFA(22:3)	5.34858	FFA	FFA		0.00627489	0.00257899	0.00406632	0.0033413	0.00293243	0.00255713	0.00362518	0.00383726	0.00664967	0.00699172	0.0073987	0.0047282	0.00772273	0.00622138	1.35449	0.013153	0.0580277	1.71616	0.779183
272	FFA(22:2)	5.8742	FFA	FFA		0.00183044	0.00124871	0.00142683	0.00135644	0.00138554	0.00154957	0.00146626	0.00227196	0.00236156	0.00277132	0.00235842	0.00319076	0.00270944	0.00261058	1.79808	4.07559e-05	0.00108784	1.78044	0.832233
273	FFA(22:1)	6.48225	FFA	FFA		0.00139822	0.00102077	0.0011967	0.00099808	0.00119434	0.00107741	0.00114759	0.00170001	0.00209608	0.00256428	0.00252264	0.00305639	0.00241754	0.00239282	1.79283	0.000717374	0.00737622	2.08509	1.06011
276	FFA(24:5)	5.1492	FFA	FFA		0.00453852	0.0033627	0.00344878	0.0031039	0.00312934	0.00304723	0.00343841	0.00703141	0.00655377	0.00768024	0.00746466	0.0101221	0.00762704	0.00774654	1.84402	1.54004e-05	0.000654517	2.25294	1.17181
277	FFA(24:4)	5.5588	FFA	FFA		0.00329314	0.00312147	0.00301724	0.00302334	0.00276601	0.00308639	0.00305127	0.00571103	0.00543805	0.00507313	0.00584488	0.00655554	0.0054162	0.00567314	1.90774	1.75917e-05	0.000723531	1.85927	0.89474
278	FFA(24:3)	6.06151	FFA	FFA		0.000824681	0.000516801	0.000703255	0.000574941	0.000623954	0.000462568	0.0006177	0.00109342	0.000984975	0.00152915	0.00130275	0.00165191	0.00161845	0.00136344	1.73381	0.00015424	0.0027698	2.20729	1.14228
279	FFA(24:2)	6.64263	FFA	FFA		0.00146574	0.00133637	0.00130236	0.00132126	0.00123133	0.00100071	0.00127629	0.00144945	0.00155295	0.00165852	0.00192153	0.00244939	0.00150863	0.00175675	1.38865	0.0163543	0.0677004	1.37644	0.460943
280	FFA(24:1)	7.34877	FFA	FFA		0.00194107	0.00254402	0.00217162	0.00234587	0.00246969	0.00269969	0.00236199	0.00271176	0.00251305	0.0028563	0.0034633	0.00321831	0.00264234	0.00290084	1.32863	0.0161681	0.067367	1.22813	0.296467
281	FFA(24:0)	8.28887	FFA	FFA		0.0065572	0.00570229	0.0055971	0.00544143	0.00590405	0.00643529	0.00593956	0.00734432	0.0070676	0.00768944	0.00871447	0.00961572	0.00683034	0.00787698	1.59391	0.00230047	0.0163114	1.32619	0.407287
284	FFA(26:4)	5.84238	FFA	FFA		4.63583e-05	2.77815e-05	3.19469e-05	3.26564e-05	3.28376e-05	3.17016e-05	3.38804e-05	6.71345e-05	6.87808e-05	7.38133e-05	7.15327e-05	0.000103351	5.61864e-05	7.34664e-05	1.78777	0.000206255	0.00316838	2.16841	1.11664
285	FFA(26:3)	6.7324	FFA	FFA		0.000202133	0.00012375	0.000108106	0.000133992	0.000156213	9.67646e-05	0.000136826	0.000280554	0.000293848	0.000416399	0.000450252	0.000517892	0.000362709	0.000386942	1.77321	0.000110327	0.0021641	2.82798	1.49977
290	FFA(28:5)	5.91645	FFA	FFA		1.13946e-05	4.99993e-06	5.86454e-06	1.20453e-05	1.22153e-05	7.99606e-06	9.08595e-06	1.23128e-05	8.41072e-06	2.02791e-05	1.91057e-05	2.0198e-05	1.78324e-05	1.63565e-05	1.26827	0.0124465	0.0554868	1.80019	0.84815
300	HexCer(18:1/14:0)	7.1859	HCER	HCER		5.83975e-05	8.58998e-05	7.28172e-05	5.99538e-05	0.00011087	5.14819e-05	7.32367e-05	0.000142961	0.000133821	0.00014028	9.12699e-05	0.000105019	0.000143764	0.000126186	1.51874	0.00208565	0.0154605	1.72299	0.784911
314	HexCer(18:1/22:1)	9.44339	HCER	HCER		0.000235939	0.000214505	0.000257512	0.000232221	0.000218728	0.000167064	0.000220995	0.000296813	0.000311687	0.000336195	0.000371245	0.000337512	0.000310634	0.000327348	1.70569	7.52617e-05	0.00171404	1.48125	0.566811
322	HexCer(18:1/26:1)	10.8313	HCER	HCER		0.00112538	0.000983224	0.00112749	0.00101579	0.00113123	0.000803375	0.00103108	0.00182562	0.00179434	0.00187653	0.0019004	0.00191189	0.00184754	0.00185939	1.86335	4.2381e-06	0.000257313	1.80334	0.850668
323	HexCer(18:0/26:1)	10.8341	HCER	HCER		2.91807e-05	2.56882e-05	2.06319e-05	2.44602e-05	2.56442e-05	1.44683e-05	2.33456e-05	3.54039e-05	4.75633e-05	4.50869e-05	4.0017e-05	4.329e-05	3.72447e-05	4.14343e-05	1.66992	8.22228e-05	0.00176227	1.77482	0.827676
324	HexCer(18:1/26:0)	11.4719	HCER	HCER		0.000833493	0.000705301	0.00073037	0.000874054	0.000864382	0.000553485	0.000760181	0.00113812	0.00110318	0.00144187	0.00112535	0.00131047	0.00118919	0.00121803	1.69777	0.000101129	0.00206566	1.60229	0.680135
325	HexCer(18:0/26:0)	11.2891	HCER	HCER		1.58348e-05	1.89937e-05	2.12745e-05	1.78601e-05	1.60587e-05	1.21771e-05	1.70332e-05	2.36246e-05	3.16572e-05	3.01894e-05	2.83581e-05	2.97245e-05	2.91605e-05	2.87857e-05	1.7282	4.09541e-05	0.00108784	1.68998	0.757008
345	Hex2Cer(18:1/26:0)	10.7847	LCER	LCER		2.16094e-05	3.04834e-05	3.1873e-05	3.4191e-05	2.26442e-05	3.40897e-05	2.91485e-05	5.69361e-05	2.84552e-05	6.01404e-05	3.65849e-05	6.74025e-05	4.17783e-05	4.85496e-05	1.34198	0.0244713	0.0914981	1.6656	0.736039
348	LPC(14:0)	2.38223	LPC	LPC	C04230	0.000167275	0.000174108	0.000203196	0.000186647	0.000245664	0.000210687	0.000197929	0.000353831	0.000375853	0.000306142	0.000352698	0.000301181	0.000517599	0.000367884	1.73033	0.00223414	0.0161848	1.85866	0.894264
349	LPC(16:1)	2.77863	LPC	LPC	C04230	0.000465395	0.00051553	0.000381266	0.000488768	0.000777485	0.000456812	0.000514209	0.000479681	0.00118186	0.00105471	0.00134462	0.000984596	0.00152594	0.00109523	1.48507	0.00413428	0.0258393	2.12994	1.09081
352	LPC(18:2)	3.08277	LPC	LPC	C04230	0.00112058	0.00114109	0.00124378	0.00115104	0.00125726	0.00103089	0.00115744	0.00128752	0.00123088	0.00134764	0.00146886	0.00132041	0.00166475	0.00138668	1.38065	0.0103887	0.0494237	1.19805	0.260694
353	LPC(18:1)	3.90958	LPC	LPC	C04230	0.0080583	0.0085079	0.0108707	0.0105002	0.0092348	0.00679081	0.00899379	0.0115395	0.0131215	0.0143011	0.0140816	0.0152561	0.0148676	0.0138612	1.67228	0.000167342	0.00279856	1.5412	0.624055
359	LPC(20:1)	4.82538	LPC	LPC	C04230	0.00167275	0.00170886	0.00175266	0.00165057	0.00150868	0.00179852	0.00168201	0.00174957	0.00268831	0.00251879	0.00328156	0.00221487	0.0022527	0.00245097	1.54067	0.014115	0.0614217	1.45717	0.543167
360	LPC(20:0)	5.47447	LPC	LPC	C04230	0.000287381	0.000413287	0.000496019	0.000607126	0.000390342	0.00039861	0.000432127	0.000521427	0.000727654	0.000543002	0.000804206	0.000862778	0.00042321	0.000647046	1.26564	0.0289306	0.103323	1.49735	0.582412
362	LPC(22:5)	3.41291	LPC	LPC	C04230	8.65163e-06	3.27568e-05	1.92584e-05	2.59852e-05	4.24652e-05	3.69352e-05	2.76754e-05	5.64495e-05	3.02372e-05	5.35329e-05	4.68565e-05	4.2396e-05	4.89154e-05	4.63979e-05	1.17465	0.0143288	0.0621402	1.6765	0.745456
365	LPE(16:1)	2.78626	LPE	LPE		0.000164302	0.000208628	0.000201312	0.000237464	0.000152534	0.000163096	0.000187889	0.000309346	0.00023733	0.000337543	0.000456968	0.000310504	0.000412458	0.000344025	1.63367	0.00120627	0.0107614	1.831	0.87263
369	LPE(18:1)	4.02026	LPE	LPE		0.00293129	0.00215369	0.00336462	0.0030613	0.00362534	0.0025566	0.00294881	0.00340554	0.00347371	0.00418722	0.00435725	0.00351564	0.00552893	0.00407805	1.31045	0.0176861	0.0713601	1.38295	0.467748
370	LPE(18:0)	4.82914	LPE	LPE		0.0230587	0.018609	0.0247926	0.0232273	0.0254919	0.0230756	0.0230425	0.0275752	0.0276411	0.0260222	0.0274398	0.0228571	0.0260201	0.0262593	1.20059	0.0259228	0.09608	1.1396	0.188527
375	LPE(20:1)	4.92904	LPE	LPE		0.00047363	0.000532144	0.000531642	0.000539693	0.000559541	0.000383506	0.000503359	0.000595841	0.000585426	0.000731724	0.000929337	0.000680676	0.000981864	0.000750811	1.44457	0.00731147	0.0388422	1.4916	0.576862
408	LPS(22:6)	1.37564	LPS	LPS		2.04656e-08	1.86695e-08	1.64702e-08	2.09011e-08	3.32843e-08	9.66507e-09	1.99093e-08	0.000693983	0.000284954	0.000170878	0.000366942	0.000542371	1.45631e-08	0.00034319	1.64358	0.02025	0.0794423	17237.7	14.0733
539	PE(16:0/14:0)	7.83634	PE	PE		8.37737e-05	8.66456e-05	4.9908e-05	7.61334e-05	0.000130641	7.1147e-05	8.30414e-05	0.00012227	0.000159916	0.000128902	8.73386e-05	0.000125431	0.000154803	0.000129777	1.34276	0.011955	0.0540517	1.5628	0.644129
541	PE(14:0/18:2)	7.35511	PE	PE		1.51915e-05	2.34149e-05	1.57484e-05	2.36703e-05	2.74777e-05	3.97887e-05	2.42153e-05	3.92796e-05	4.37377e-05	4.63772e-05	3.14892e-05	6.21313e-05	5.49749e-05	4.63316e-05	1.51427	0.00340222	0.0224719	1.91333	0.936082
542	PE(14:0/18:1)	7.90993	PE	PE		4.34134e-05	4.37437e-05	4.1913e-05	5.15961e-05	0.00013759	6.16077e-05	6.33106e-05	0.000168945	0.00015027	0.000126076	0.000165681	0.000107955	0.000170061	0.000148165	1.60891	0.00098459	0.00958284	2.34028	1.22668
554	PE(16:0/18:3)	7.56167	PE	PE	C00350	0.000161135	0.000120219	0.000104909	0.000100468	0.000155758	0.000138452	0.000130157	0.000198858	0.000176572	0.000320767	0.000174949	0.000263334	0.000134502	0.000211497	1.3485	0.0210814	0.0824503	1.62494	0.700386
555	PE(18:2/16:1)	7.42594	PE	PE	C00350	0.000257396	0.000268318	0.000174353	0.00021429	0.000210191	0.000128045	0.000208766	0.000468343	0.000553739	0.000798824	0.000520836	0.000574668	0.000417	0.000555568	1.76559	0.000137317	0.00253739	2.66121	1.41208
559	PE(16:0/18:2)	8.10808	PE	PE	C00350	0.0190383	0.0252831	0.0180334	0.016286	0.0295368	0.0251158	0.0222156	0.0329247	0.0280707	0.0391076	0.0305434	0.0218992	0.026692	0.0298729	1.17115	0.0375071	0.12357	1.34468	0.427268
560	PE(18:1/16:1)	8.0196	PE	PE	C00350	0.00101496	0.00142888	0.00160498	0.00137343	0.00178001	0.00114017	0.0013904	0.00253904	0.00494981	0.00558688	0.00355596	0.00481466	0.00372541	0.00419529	1.80151	0.00125674	0.010975	3.01732	1.59327
563	PE(P-18:1/16:1)	8.4346	PE	PE		0.000590006	0.000531043	0.000431474	0.000472032	0.000483202	0.000431945	0.00048995	0.000884577	0.00101024	0.00153439	0.00124679	0.0015138	0.000805346	0.00116586	1.77133	0.00290889	0.0196235	2.37954	1.25068
579	PE(16:0/20:5)	7.46053	PE	PE		0.000504868	0.000443527	0.00052948	0.000465141	0.000320063	0.000295316	0.000426399	0.000754284	0.000567525	0.000699283	0.000809135	0.000586177	0.000653316	0.000678287	1.53873	0.00105184	0.00965113	1.59073	0.669691
580	PE(18:2/18:3)	7.09666	PE	PE		2.09599e-05	8.81475e-06	2.50388e-05	1.61413e-05	1.54093e-05	1.92975e-05	1.76103e-05	2.69114e-05	2.62707e-05	2.77305e-05	4.93304e-05	3.29065e-05	1.64686e-05	2.99364e-05	1.23488	0.0331328	0.113256	1.69994	0.765482
582	PE(O-16:0/20:5)	7.86295	PE	PE		0.000184341	0.000145763	0.000139132	0.00017677	0.00011901	0.000106813	0.000145305	0.000266465	0.000273144	0.000194001	0.000150853	0.000206407	0.000147324	0.000206366	1.20861	0.0377026	0.123575	1.42023	0.50612
584	PE(16:0/20:4)	7.96058	PE	PE	C00350	0.0300177	0.0249364	0.0282821	0.0289753	0.0239342	0.0222501	0.0263993	0.046134	0.0274471	0.031118	0.0477262	0.0336947	0.0336304	0.0366251	1.33268	0.0181616	0.0725896	1.38735	0.472332
585	PE(18:1/18:3)	7.65456	PE	PE	C00350	9.47337e-05	8.09422e-05	0.000112893	9.52485e-05	5.83093e-05	4.19833e-05	8.0685e-05	0.000295739	0.000137893	0.000167857	0.00027454	0.000186517	0.000184042	0.000207765	1.63271	0.00101623	0.00965113	2.57501	1.36458
586	PE(18:2/18:2)	7.57665	PE	PE	C00350	0.00156133	0.00112764	0.00130912	0.0015838	0.00107024	0.000905916	0.00125967	0.00193085	0.00125224	0.00173079	0.00229981	0.00197369	0.00152636	0.00178562	1.2726	0.0185405	0.0732901	1.41753	0.503377
587	PE(P-18:2/18:2)	7.97465	PE	PE		0.000433098	0.000365108	0.000472759	0.000466804	0.000421127	0.000209008	0.000394651	0.000712676	0.000629251	0.000538469	0.000523876	0.000457342	0.000658297	0.000586652	1.31057	0.00656376	0.035461	1.48651	0.571928
588	PE(P-16:0/20:4)	8.35386	PE	PE		0.0960028	0.0725013	0.0840958	0.083484	0.068615	0.0831396	0.0813064	0.127417	0.0973661	0.0957725	0.137881	0.101526	0.0949278	0.109148	1.44483	0.00878767	0.0445703	1.34243	0.42485
589	PE(P-18:1/18:3)	8.18434	PE	PE		6.02711e-05	3.77993e-05	5.49587e-05	4.54365e-05	4.92076e-05	8.33774e-06	4.26685e-05	7.92024e-05	0.000121734	8.85787e-05	0.000104171	8.11118e-05	6.32746e-05	8.96788e-05	1.28143	0.00195154	0.0148201	2.10176	1.0716
590	PE(O-16:0/20:4)	8.36808	PE	PE		0.00721981	0.00587213	0.00623521	0.0062098	0.00520828	0.00626986	0.00616918	0.00887542	0.00673567	0.00656232	0.0093378	0.00747332	0.00723681	0.00770356	1.32822	0.0172023	0.0700734	1.24872	0.320446
591	PE(16:0/20:3)	8.25087	PE	PE	C00350	0.00973392	0.00746803	0.00898697	0.0103252	0.00604329	0.00751199	0.0083449	0.0144115	0.0114368	0.0128079	0.0148492	0.0126642	0.0114463	0.012936	1.6284	0.000403389	0.00489829	1.55017	0.632423
593	PE(18:1/18:2)	8.15059	PE	PE	C00350	0.0117621	0.00894975	0.00998167	0.0107999	0.00906132	0.0058581	0.00940214	0.0117743	0.0102868	0.0155061	0.018609	0.0143899	0.013871	0.0140728	1.34533	0.0091785	0.0451837	1.49677	0.581853
600	PE(18:0/18:2)	8.82718	PE	PE	C00350	0.0146138	0.0109056	0.0101346	0.0122892	0.0151966	0.0123387	0.0125798	0.0164036	0.0178893	0.0145789	0.0156314	0.0166038	0.0144191	0.015921	1.42315	0.00654011	0.035461	1.26561	0.339829
601	PE(18:1/18:1)	8.70886	PE	PE	C00350	0.00469598	0.00324604	0.00216493	0.00290353	0.00373703	0.00315387	0.0033169	0.00519788	0.00515071	0.00490178	0.00521413	0.00582819	0.00519984	0.00524875	1.58721	0.00168144	0.0134833	1.58243	0.662141
604	PE(P-18:1/18:1)	9.16247	PE	PE		0.0021155	0.00115307	0.0010961	0.00149666	0.00154327	0.00111488	0.00141991	0.00171453	0.00236742	0.00238689	0.00210763	0.00244464	0.00185314	0.00214571	1.45993	0.0051413	0.0299323	1.51115	0.595651
611	PE(O-16:0/20:1)	9.86929	PE	PE		7.35149e-05	5.13676e-05	4.24236e-05	6.28465e-05	4.70181e-05	4.77226e-05	5.41489e-05	6.5708e-05	7.79734e-05	9.16453e-05	8.27684e-05	7.28257e-05	7.13751e-05	7.70493e-05	1.48965	0.00372711	0.0240003	1.42292	0.508851
617	PE(16:0/22:6)	7.73543	PE	PE	C00350	0.0015737	0.00217469	0.00111314	0.00183592	0.0011109	0.00163777	0.00157435	0.00419975	0.00369587	0.00257137	0.00197002	0.00275684	0.00244933	0.00294053	1.53068	0.00501458	0.0294636	1.86777	0.901317
618	PE(18:1/20:5)	7.5264	PE	PE		0.00051674	0.000459313	0.000505069	0.000342644	0.000374253	0.000320561	0.000419763	0.000945246	0.000735407	0.000860878	0.000551292	0.00091468	0.000685528	0.000782172	1.66416	0.000461709	0.00516792	1.86336	0.897909
619	PE(18:2/20:4)	7.44122	PE	PE	C00350	0.0017233	0.00258071	0.00144599	0.00166793	0.00189843	0.00141714	0.00178892	0.0028403	0.00264961	0.00263008	0.00197738	0.00295663	0.00203696	0.00251516	1.36159	0.0134483	0.0589229	1.40597	0.491564
621	PE(P-16:0/22:6)	8.13329	PE	PE	C00350	0.0194144	0.027495	0.0189157	0.0222837	0.0207363	0.0141652	0.0205017	0.0301655	0.0270157	0.0253574	0.0256288	0.0303886	0.0245984	0.0271924	1.35948	0.00880919	0.0445703	1.32635	0.407459
622	PE(P-18:1/20:5)	7.91625	PE	PE		0.00054042	0.00060495	0.000620986	0.000313266	0.000499968	0.000567855	0.000524574	0.000828065	0.00117165	0.00120837	0.0009532	0.00123194	0.000743236	0.00102274	1.65394	0.000452938	0.00515622	1.94966	0.963226
624	PE(16:0/22:5)	7.96527	PE	PE	C00350	0.0077015	0.00964118	0.00600423	0.00674276	0.00743219	0.00837383	0.00764928	0.0119307	0.00937431	0.0105934	0.00972889	0.0105802	0.0123508	0.0107597	1.55517	0.00134214	0.0114847	1.40663	0.492244
625	PE(18:0/20:5)	8.20142	PE	PE		0.00258969	0.00389671	0.00377428	0.00380145	0.00392168	0.00389353	0.00364622	0.00540056	0.00616021	0.00665005	0.00570753	0.00715346	0.00403335	0.00585086	1.6043	0.00120697	0.0107614	1.60464	0.682246
626	PE(18:1/20:4)	8.02337	PE	PE	C00350	0.0436703	0.0611789	0.0448557	0.0489778	0.0624652	0.0456609	0.0511348	0.0838784	0.0895803	0.0790639	0.0677433	0.0821784	0.0665554	0.0781666	1.6777	0.00035073	0.00447181	1.52864	0.612247
628	PE(P-16:0/22:5)	8.36808	PE	PE		0.0466226	0.0540142	0.0397781	0.043979	0.0411687	0.0558964	0.0469098	0.0772122	0.0719838	0.0625215	0.055824	0.0677245	0.0579352	0.0655335	1.59336	0.0016074	0.0132221	1.39701	0.482343
630	PE(P-18:1/20:4)	8.42059	PE	PE		0.0325311	0.0428751	0.028883	0.0336529	0.0277788	0.0305762	0.0327162	0.0571705	0.0434363	0.0424083	0.0407949	0.0512326	0.0307031	0.044291	1.28866	0.0234128	0.0888063	1.35379	0.437007
634	PE(18:0/20:4)	8.69557	PE	PE	C00350	0.135831	0.157415	0.117148	0.137662	0.164398	0.182353	0.149135	0.234256	0.21346	0.185344	0.169903	0.199398	0.180418	0.19713	1.46162	0.00544836	0.0312913	1.32183	0.402532
635	PE(18:1/20:3)	8.3228	PE	PE	C00350	0.00368114	0.00468591	0.00293361	0.00390114	0.00344824	0.00567588	0.00405432	0.00903472	0.00683037	0.00723574	0.00491326	0.00779308	0.00602865	0.00697264	1.57468	0.0020362	0.0152715	1.7198	0.782244
638	PE(P-18:0/20:4)	9.1237	PE	PE		0.118037	0.144574	0.102292	0.123512	0.129245	0.14559	0.127208	0.198405	0.147492	0.167859	0.141883	0.18335	0.129999	0.161498	1.28449	0.0220659	0.0852545	1.26956	0.344323
639	PE(P-18:1/20:3)	8.74548	PE	PE		0.00284789	0.00417394	0.00265291	0.00314319	0.00298112	0.00270183	0.00308348	0.0042049	0.00418489	0.00498416	0.00386784	0.00539198	0.00347446	0.00435137	1.47765	0.00655536	0.035461	1.41119	0.496911
640	PE(O-16:0/22:4)	9.00987	PE	PE		0.00988508	0.0111802	0.00739038	0.00966319	0.00982089	0.0115836	0.00992056	0.0163447	0.0112618	0.0141223	0.0126509	0.0152012	0.00942557	0.0131677	1.24859	0.022891	0.0879096	1.32732	0.408515
642	PE(18:0/20:3)	9.00424	PE	PE	C00350	0.0657326	0.0570411	0.0646866	0.065406	0.0470579	0.0459425	0.0576444	0.0779305	0.0570374	0.0780169	0.121358	0.0919792	0.0803532	0.0844459	1.33024	0.0179316	0.0718957	1.46494	0.550845
643	PE(18:1/20:2)	8.80722	PE	PE	C00350	0.00261668	0.00186784	0.00220173	0.00210785	0.00145166	0.00183704	0.0020138	0.00322118	0.00261209	0.00297405	0.00502129	0.00368041	0.00253462	0.00334061	1.48927	0.00893924	0.0450495	1.65886	0.73019
644	PE(18:2/20:1)	8.84924	PE	PE		0.000325608	0.000204027	0.00021694	0.000304865	0.000265537	0.000203591	0.000253428	0.000461756	0.000301353	0.000421924	0.000763423	0.000480669	0.000397124	0.000471042	1.50902	0.0174111	0.0706979	1.85868	0.894278
658	PE(18:1/22:6)	7.81704	PE	PE	C00350	0.000925992	0.00114816	0.000750746	0.00111756	0.0013147	0.000792183	0.00100822	0.00291616	0.0018445	0.00186671	0.0016877	0.00183327	0.00203812	0.00203108	1.70263	0.000524822	0.00571921	2.01451	1.01043
660	PE(P-18:1/22:6)	8.19065	PE	PE		0.00216887	0.00263453	0.00223125	0.00239227	0.00134484	0.00233034	0.00218368	0.00365617	0.00315528	0.00406726	0.00343046	0.00386685	0.00322626	0.00356705	1.63438	0.000143035	0.00260528	1.6335	0.707966
661	PE(18:0/22:6)	8.47973	PE	PE	C00350	0.00719227	0.00802025	0.00595904	0.00892524	0.00857356	0.00767766	0.00772467	0.0084709	0.01195	0.0103591	0.0103894	0.0124542	0.00993995	0.0105939	1.52756	0.00281627	0.0191773	1.37144	0.455692
664	PE(P-18:1/22:5)	8.43171	PE	PE		0.00662709	0.00890264	0.00603263	0.00748146	0.00631484	0.00759163	0.00715838	0.0132801	0.0121488	0.0118257	0.00995889	0.0119062	0.0068594	0.0109965	1.49332	0.00394104	0.0251241	1.53617	0.619341
665	PE(P-18:0/22:6)	8.87712	PE	PE		0.00619372	0.00729986	0.00583621	0.0069388	0.00707669	0.0054367	0.00646366	0.0107066	0.00806304	0.00947895	0.00638169	0.00734812	0.0068124	0.0081318	1.14298	0.0492925	0.152174	1.25808	0.331223
667	PE(18:0/22:5)	8.7035	PE	PE	C00350	0.0174938	0.0212148	0.0166961	0.0197886	0.0190785	0.0213333	0.0192675	0.029812	0.0211518	0.0273651	0.0240564	0.0313216	0.0276563	0.0268939	1.5946	0.00123317	0.0108434	1.39581	0.481107
668	PE(18:1/22:4)	8.53352	PE	PE	C00350	0.00415969	0.00480866	0.00355536	0.00445188	0.00410514	0.004319	0.00423329	0.00974106	0.00549731	0.00857982	0.00639756	0.00843251	0.00563474	0.0073805	1.64095	0.00648848	0.035461	1.74344	0.80194
669	PE(P-18:0/22:5)	9.11598	PE	PE		0.0316799	0.0449248	0.030581	0.0363551	0.0425314	0.0366084	0.0371134	0.0414968	0.046273	0.052645	0.0383644	0.0509573	0.0393346	0.0448452	1.15485	0.0463574	0.145581	1.20833	0.273012
670	PE(P-18:1/22:4)	8.93892	PE	PE		0.0222563	0.0310385	0.0204837	0.0290651	0.02063	0.0235528	0.0245044	0.0350736	0.0349067	0.0375564	0.0311062	0.0404783	0.0354417	0.0357605	1.63454	0.000499685	0.00549223	1.45935	0.545325
672	PE(18:0/22:4)	9.19853	PE	PE	C00350	0.0851837	0.0932614	0.0668122	0.0876897	0.0899785	0.0741206	0.082841	0.110173	0.0762537	0.123729	0.107467	0.129266	0.101085	0.107996	1.26168	0.0162653	0.0675512	1.30365	0.382556
673	PE(P-18:0/22:4)	9.63146	PE	PE		0.113025	0.14485	1.64702e-08	0.138059	0.109445	9.66507e-09	0.0842298	3.49735e-08	1.08918e-08	2.94563e-08	2.9369e-08	1.13898e-08	1.45631e-08	2.17739e-08	1.36321	0.0270214	0.0984688	2.58506e-07	-21.8833
674	PE(O-18:0/22:4)	9.7282	PE	PE		0.00568641	0.00597232	0.00519714	0.00609518	0.00603488	0.00513644	0.00568706	0.00783944	0.0067841	0.00724346	0.00564889	0.00785806	0.00553162	0.0068176	1.20211	0.0326169	0.112123	1.19879	0.261579
725	PG(16:0/22:4)	7.08993	PG	PG		0.0954417	0.0737705	0.109688	0.160113	0.276874	0.0857319	0.133603	0.0678212	1.08918e-08	0.0437299	0.0459177	1.13898e-08	0.0608767	0.0363909	1.01894	0.0156	0.0654274	0.272381	-1.8763
726	PG(18:0/20:4)	7.02974	PG	PG		0.103361	0.0695822	0.134372	0.152032	0.363418	0.0848406	0.151268	0.0375093	0.00954515	0.0288847	0.0320395	0.032872	0.0242674	0.0275197	1.68047	0.0379096	0.123935	0.181927	-2.45857
742	PG(18:2/22:5)	5.86	PG	PG		0.316071	0.291844	0.326803	0.724325	0.901213	0.542923	0.517196	0.180154	0.0540875	0.0943131	0.100118	0.14789	0.108777	0.114223	1.71298	0.0106877	0.0501142	0.220851	-2.17886
762	PG(20:4/22:4)	6.04	PG	PG		0.0958014	0.0784279	0.135637	0.119322	0.215162	0.185824	0.138362	0.0441868	0.0303668	0.0514954	0.0317445	0.0214586	0.0232142	0.0337444	1.76068	0.00402022	0.0252502	0.243884	-2.03573
763	PG(20:5/22:3)	6.04	PG	PG		0.0115316	0.00843449	0.00762354	0.0128934	0.0178763	9.66507e-09	0.00972656	3.49735e-08	1.08918e-08	2.94563e-08	2.9369e-08	1.13898e-08	1.45631e-08	2.17739e-08	1.62818	0.0106744	0.0501142	2.23861e-06	-18.769
765	PG(20:2/22:5)	6.56	PG	PG		0.182966	0.144625	0.240201	0.224604	0.39466	0.113778	0.216806	0.0942531	0.0785812	0.0931868	0.134905	0.108072	0.186016	0.115836	1.29342	0.042925	0.136784	0.534283	-0.904323
775	PG(22:4/22:4)	6.74	PG	PG		4.42376	3.78161	8.91758	9.4715	11.6392	4.59302	7.13778	1.63487	2.2324	2.43405	2.18389	2.80082	3.51022	2.46604	1.59853	0.0168261	0.0689816	0.345491	-1.53328
788	PI(14:1/18:1)	6.10429	PI	PI		2.04656e-08	1.86695e-08	1.64702e-08	2.09011e-08	3.32843e-08	9.66507e-09	1.99093e-08	0.00174786	0.000997761	0.000880065	0.00362957	0.000842434	0.00143939	0.00158951	1.94108	0.0144123	0.0621623	79837.7	16.2848
866	PI(18:1/22:6)	6.73765	PI	PI		0.0140599	0.00445703	0.00630924	0.0236789	0.0215492	0.0186223	0.0147794	3.49735e-08	0.00119119	0.00857984	2.9369e-08	0.00200241	0.00319979	0.00249555	1.09518	0.00577147	0.032705	0.168853	-2.56616
946	PIP(16:0/16:3)	6.83286	PIP	PIP		0.0020879	0.00889778	0.00406571	0.0010992	0.000830659	0.00174148	0.00312045	0.00839385	0.00323253	0.00705679	0.00933312	0.0064287	0.00929369	0.00728978	1.29545	0.0235526	0.0888449	2.33613	1.22412
962	PS(16:0/16:1)	6.83771	PS	PS		0.000194377	0.000113149	7.35571e-05	0.000145584	0.000301793	9.66507e-09	0.000138078	0.000626429	0.00111616	0.000442857	0.000795247	0.000754567	0.000861715	0.000766162	1.01696	0.000105052	0.00209283	5.54875	2.47216
964	PS(16:0/16:0)	7.53471	PS	PS	C02737	0.00154275	0.000777506	0.00142926	0.001368	0.00181011	0.000296401	0.001204	0.0016034	0.00221768	0.0016762	0.00315259	0.00241051	0.00151085	0.00209521	1.11224	0.0270306	0.0984688	1.7402	0.799251
990	PS(16:0/20:4)	6.97462	PS	PS		0.00125719	0.000600616	0.00136412	0.0043033	0.00298141	0.00116177	0.00194473	0.00197187	0.00262082	0.00385957	0.00727827	0.00812399	0.00512186	0.0048294	1.26391	0.0328818	0.1127	2.48332	1.31227
1019	PS(18:0/20:5)	7.16458	PS	PS		0.0023889	0.00176852	0.00127436	0.00155133	0.00119951	0.00112635	0.00155149	0.00248373	0.00414561	0.00288227	0.00209153	0.0022557	0.00178441	0.00260721	1.37751	0.0230768	0.0880924	1.68045	0.748847
1027	PS(16:1/22:2)	8.06292	PS	PS		1.49436e-05	1.8963e-05	1.704e-05	8.98459e-05	4.78688e-05	3.25414e-05	3.68671e-05	0.000108956	5.25097e-05	6.70423e-05	0.00014935	0.000142475	6.47564e-05	9.75149e-05	1.40866	0.015495	0.0652044	2.64504	1.40329
1097	PS(20:1/22:6)	7.43	PS	PS		0.000153855	0.000134285	0.000101531	6.77612e-05	3.09413e-05	6.10381e-05	9.15686e-05	0.000108075	0.000163193	0.000145905	0.000127237	0.000157295	0.00014479	0.000141083	1.12093	0.0389973	0.126841	1.54073	0.623614
1124	PS(20:1/22:0)	9.18408	PS	PS		0.000505636	0.00015737	0.000364973	0.000300512	0.000212876	0.000350851	0.00031537	0.00122074	0.00101571	0.000682801	0.000662361	0.000522609	0.000544423	0.000774774	1.56219	0.00432276	0.0262453	2.45672	1.29673
1130	PS(22:4/22:5)	7.40836	PS	PS		9.18005e-05	8.57786e-05	1.64702e-08	4.44087e-05	4.89238e-05	4.33442e-05	5.23787e-05	3.49735e-08	1.08918e-08	3.48779e-05	2.9369e-08	5.14954e-05	1.45631e-08	1.44105e-05	1.01426	0.044418	0.140878	0.275122	-1.86186
1162	TAG(40:0)_FA14:0	12.0078	TAG	TAG		1.104e-05	4.93227e-06	7.9396e-06	1.31057e-05	1.32121e-05	3.74106e-05	1.46067e-05	3.49735e-08	1.03124e-05	2.94563e-08	7.71922e-06	1.13898e-08	1.45631e-08	3.02033e-06	1.37868	0.0471018	0.147243	0.206777	-2.27385
1165	TAG(42:1)_FA14:0	12.1773	TAG	TAG		5.17463e-05	9.27153e-06	3.49292e-05	1.8293e-05	1.51107e-05	5.09501e-05	3.00501e-05	3.49735e-08	1.08918e-08	2.94563e-08	2.9369e-08	1.13898e-08	1.45631e-08	2.17739e-08	1.92723	0.0107365	0.0501142	0.000724587	-10.4306
1166	TAG(42:1)_FA16:1	12.1553	TAG	TAG		3.87244e-05	1.31238e-05	3.00259e-05	1.89347e-05	1.70217e-05	5.20036e-05	2.83057e-05	1.04099e-05	4.96386e-06	4.41605e-06	2.9369e-08	8.17545e-06	5.55373e-06	5.59139e-06	1.18535	0.0126743	0.0561102	0.197536	-2.33981
1169	TAG(42:0)_FA14:0	12.5147	TAG	TAG		8.08752e-05	1.87661e-05	3.74991e-05	4.11261e-05	4.60802e-05	0.000115311	5.66096e-05	1.5023e-05	2.13186e-05	1.25696e-05	3.32871e-05	2.34123e-05	1.16383e-05	1.95415e-05	1.36011	0.048854	0.151555	0.345197	-1.53451
1170	TAG(42:0)_FA16:0	12.429	TAG	TAG		3.53152e-05	1.65375e-05	2.13887e-05	8.20499e-06	3.26339e-05	2.23021e-05	2.27304e-05	9.02331e-06	5.59e-06	6.86261e-06	1.02804e-05	6.59001e-06	3.80178e-06	7.02468e-06	1.57874	0.0114167	0.0525499	0.309044	-1.69412
1173	TAG(44:2)_FA14:0	12.2138	TAG	TAG		2.02958e-05	9.58118e-06	1.80167e-05	7.12641e-06	1.47467e-05	1.71511e-05	1.44863e-05	3.49735e-08	1.08918e-08	2.94563e-08	2.9369e-08	1.13898e-08	1.45631e-08	2.17739e-08	1.93664	0.000975585	0.00956824	0.00150307	-9.37787
1175	TAG(44:2)_FA16:1	12.2914	TAG	TAG		9.32028e-05	3.14024e-05	8.28532e-05	2.86152e-05	2.77552e-05	0.000106551	6.173e-05	1.01399e-05	9.17602e-06	1.77525e-05	1.36903e-05	1.13898e-08	1.2366e-05	1.05227e-05	1.122	0.017686	0.0713601	0.170463	-2.55247
1177	TAG(44:1)_FA14:0	12.6173	TAG	TAG		7.67926e-05	2.11829e-05	4.72192e-05	2.961e-05	4.74916e-05	0.000127751	5.83412e-05	1.75979e-05	1.20188e-05	2.00204e-05	1.42492e-05	1.13898e-08	1.14065e-05	1.25507e-05	1.0389	0.0341744	0.115173	0.215126	-2.21675
1179	TAG(44:1)_FA16:1	12.6181	TAG	TAG		0.000109544	2.47478e-05	8.53025e-05	4.53371e-05	7.03993e-05	0.000179609	8.58233e-05	2.56351e-05	1.29669e-05	2.58111e-05	1.91542e-05	1.5056e-05	2.40667e-05	2.04483e-05	1.56264	0.0325224	0.112123	0.238261	-2.06939
1180	TAG(44:1)_FA18:1	12.6684	TAG	TAG		1.36547e-05	6.15127e-06	1.14989e-05	8.37615e-06	1.26416e-05	1.60205e-05	1.13905e-05	8.34686e-06	4.27564e-06	4.38388e-06	2.9369e-08	1.13898e-08	4.04033e-06	3.51458e-06	1.12118	0.00236406	0.0165614	0.308553	-1.69641
1190	TAG(46:3)_FA16:1	12.2606	TAG	TAG		5.47248e-05	1.6076e-05	5.24758e-05	2.58893e-05	3.22016e-05	6.71117e-05	4.14132e-05	3.49735e-08	1.08918e-08	2.94563e-08	2.9369e-08	1.13898e-08	1.45631e-08	2.17739e-08	1.93545	0.00357444	0.0232907	0.000525773	-10.8933
1192	TAG(46:3)_FA18:2	12.2891	TAG	TAG		6.16972e-06	1.86695e-08	1.01614e-05	2.09011e-08	6.41395e-06	6.30278e-06	4.8479e-06	3.49735e-08	1.08918e-08	2.94563e-08	2.9369e-08	3.47592e-06	1.45631e-08	5.99196e-07	1.02744	0.0492655	0.152174	0.123599	-3.01626
1195	TAG(46:2)_FA14:0	12.7493	TAG	TAG		5.19428e-05	1.46665e-05	3.5358e-05	2.41399e-05	1.92753e-05	6.58388e-05	3.52035e-05	3.49735e-08	1.08918e-08	1.04314e-05	1.16149e-05	1.13898e-08	1.45631e-08	3.68635e-06	1.51323	0.0107467	0.0501142	0.104715	-3.25545
1199	TAG(46:2)_FA18:2	12.7345	TAG	TAG		5.62838e-06	7.36212e-06	5.87391e-06	5.92232e-06	8.1832e-06	1.45636e-05	7.92226e-06	3.49735e-08	4.78096e-06	6.73339e-06	2.9369e-08	1.13898e-08	1.45631e-08	1.93411e-06	1.39781	0.00916284	0.0451837	0.244136	-2.03424
1201	TAG(46:1)_FA16:0	13.169	TAG	TAG		0.000102442	7.13573e-05	0.000126722	7.10033e-05	0.000120857	0.000219386	0.000118628	5.52625e-05	4.56235e-05	5.73476e-05	4.18948e-05	4.90977e-05	4.76085e-05	4.94724e-05	1.58951	0.0267729	0.0984251	0.417039	-1.26175
1202	TAG(46:1)_FA16:1	13.1653	TAG	TAG		0.000151399	8.01368e-05	0.000167614	0.000107742	0.000134695	0.000280067	0.000153609	5.49015e-05	4.80224e-05	7.0414e-05	4.0771e-05	6.79654e-05	6.13069e-05	5.72302e-05	1.62456	0.0185668	0.0732901	0.372571	-1.42441
1204	TAG(46:1)_FA18:1	13.1321	TAG	TAG		5.29009e-05	1.20917e-05	4.50086e-05	2.92668e-05	3.94834e-05	8.06574e-05	4.32348e-05	2.89172e-05	1.08918e-08	2.04588e-05	2.9369e-08	1.13898e-08	2.09998e-05	1.17379e-05	1.23898	0.0159043	0.066485	0.271492	-1.88102
1205	TAG(46:0)_FA18:0	13.5536	TAG	TAG		1.266e-05	7.86864e-06	6.45143e-06	1.33127e-05	1.56096e-05	2.32816e-05	1.31973e-05	3.26613e-05	3.77574e-05	3.68318e-05	4.15927e-05	3.6072e-05	2.22694e-05	3.45308e-05	1.65132	0.000169011	0.00279856	2.6165	1.38764
1206	TAG(46:0)_FA14:0	13.5421	TAG	TAG		0.000152886	0.000147929	0.000139458	0.000173514	0.00016981	0.000220703	0.000167383	0.000226457	0.000203275	0.000272403	0.000262022	0.000257075	0.000221583	0.000240469	1.59905	0.0011623	0.0105102	1.43664	0.522696
1207	TAG(46:0)_FA16:0	13.5479	TAG	TAG		0.000494035	0.000445624	0.000465279	0.000544333	0.000425725	0.000733624	0.000518103	0.000767395	0.000620133	0.000735402	0.000815133	0.000808418	0.000586559	0.000722173	1.45064	0.00737891	0.0388713	1.39388	0.479105
1209	TAG(47:2)_FA16:1	12.9497	TAG	TAG		0.000129424	3.34947e-05	0.000114766	2.09011e-08	0.000111473	0.000174848	9.40044e-05	3.49735e-08	1.08918e-08	5.00066e-05	2.9369e-08	1.13898e-08	2.89187e-05	1.31687e-05	1.1245	0.0269432	0.0984688	0.140085	-2.83562
1210	TAG(47:2)_FA18:1	12.957	TAG	TAG		1.40094e-05	1.26041e-05	8.26487e-06	1.64751e-05	3.32843e-08	3.71798e-05	1.47611e-05	3.49735e-08	9.6422e-06	2.94563e-08	2.9369e-08	1.13898e-08	1.45631e-08	1.62699e-06	1.32999	0.04839	0.150481	0.110222	-3.18152
1211	TAG(47:2)_FA18:2	12.9654	TAG	TAG		9.92574e-06	7.64788e-06	1.359e-05	7.52461e-06	1.58844e-05	2.57396e-05	1.33854e-05	3.49735e-08	3.00169e-06	2.94563e-08	2.9369e-08	1.13898e-08	1.45631e-08	5.2024e-07	1.72599	0.00555063	0.031594	0.0388663	-4.68534
1214	TAG(47:1)_FA16:1	13.3735	TAG	TAG		0.000112992	3.28411e-05	8.56788e-05	3.18677e-05	9.55467e-05	0.000130357	8.15472e-05	4.15325e-05	3.03991e-05	5.62357e-05	3.3692e-05	3.40841e-05	2.31324e-05	3.65126e-05	1.20569	0.0427657	0.136784	0.447748	-1.15924
1218	TAG(47:0)_FA16:0	13.7135	TAG	TAG		0.000166157	0.000192728	0.000212034	0.000210773	0.000236185	0.000276844	0.000215787	0.000299906	0.000329323	0.000445936	0.000387091	0.000324452	0.000269353	0.000342677	1.60448	0.0018615	0.0144405	1.58803	0.667242
1222	TAG(48:4)_FA16:1	12.3558	TAG	TAG		3.85707e-06	2.70523e-06	7.01134e-06	2.22165e-06	3.09184e-06	1.13869e-05	5.04567e-06	3.49735e-08	2.87454e-06	2.94563e-08	2.9369e-08	1.69223e-06	1.45631e-08	7.79189e-07	1.44225	0.0307021	0.107542	0.154427	-2.695
1230	TAG(48:3)_FA16:1	12.8306	TAG	TAG		8.43966e-05	4.67857e-05	8.41951e-05	4.77834e-05	7.32691e-05	0.000139777	7.93678e-05	3.49735e-08	1.08918e-08	2.94563e-08	2.9369e-08	1.13898e-08	1.45631e-08	2.17739e-08	1.94086	0.00230279	0.0163114	0.000274342	-11.8317
1232	TAG(48:3)_FA18:2	12.7552	TAG	TAG		1.7533e-05	5.07464e-06	2.46668e-05	1.93238e-05	1.53489e-05	2.20868e-05	1.7339e-05	5.74822e-06	1.08918e-08	1.40329e-05	4.96007e-06	2.40975e-06	9.9778e-07	4.69327e-06	1.14406	0.00460192	0.027418	0.270677	-1.88535
1235	TAG(48:2)_FA16:0	13.1942	TAG	TAG	C00422	9.99017e-05	5.56231e-05	7.57136e-05	7.00685e-05	9.57746e-05	0.000163998	9.35133e-05	2.2555e-05	3.41539e-05	3.25556e-05	3.74437e-05	5.60299e-05	2.97354e-05	3.54123e-05	1.62063	0.0122729	0.0550943	0.378687	-1.40092
1236	TAG(48:2)_FA16:1	13.2301	TAG	TAG	C00422	0.000316921	0.000151282	0.000207035	0.00012479	0.000229147	0.000391041	0.000236703	7.46414e-05	7.24989e-05	0.000116109	7.70524e-05	7.58858e-05	2.85725e-05	7.41267e-05	1.58438	0.00969463	0.0468206	0.313164	-1.67501
1238	TAG(48:2)_FA18:1	13.1493	TAG	TAG	C00422	8.76625e-05	3.57203e-05	9.36896e-05	4.46002e-05	4.84468e-05	0.000113967	7.06811e-05	2.11337e-05	3.71684e-05	2.86143e-05	2.26355e-05	1.99578e-05	2.34297e-05	2.54899e-05	1.57233	0.0170095	0.0695098	0.360633	-1.4714
1240	TAG(48:2)_FA14:0	13.1809	TAG	TAG	C00422	3.73775e-05	2.86346e-05	2.57313e-05	2.82447e-05	4.47546e-05	6.64442e-05	3.85311e-05	1.76495e-05	1.46559e-05	2.52493e-05	2.35069e-05	2.04743e-05	1.56727e-05	1.95348e-05	1.48789	0.0282413	0.101717	0.506986	-0.979981
1246	TAG(48:0)_FA18:0	13.9568	TAG	TAG		0.000158854	0.000170172	0.000171653	0.000201541	0.000150058	0.000184982	0.000172877	0.000321074	0.000412888	0.000412887	0.000376584	0.000329708	0.000314254	0.000361233	1.88327	2.83073e-06	0.000223842	2.08954	1.06318
1247	TAG(48:0)_FA14:0	13.9477	TAG	TAG		6.0828e-05	6.7048e-05	5.5139e-05	8.82591e-05	6.86256e-05	6.47181e-05	6.74363e-05	0.000138705	0.000154895	0.000161663	0.000157436	0.000120419	0.000108386	0.000140251	1.81696	2.72248e-05	0.000913464	2.07975	1.05641
1248	TAG(48:0)_FA16:0	13.9495	TAG	TAG		0.00404149	0.0038795	0.00368972	0.00512388	0.00362541	0.00416598	0.00408766	0.00617888	0.00683093	0.00733408	0.00726686	0.00598766	0.00545268	0.00650852	1.76902	8.29303e-05	0.00176227	1.59223	0.671052
1249	TAG(49:0)_FA16:0	14.0432	TAG	TAG		0.000214383	0.000198664	0.000272595	0.000261584	0.000193796	0.000176073	0.000219516	0.000393017	0.000405363	0.000443638	0.000424311	0.000382196	0.000432727	0.000413542	1.82686	1.11606e-06	0.000129361	1.88388	0.913709
1250	TAG(49:0)_FA17:0	14.0786	TAG	TAG		0.000137163	0.000150631	0.000177777	0.000169468	0.000122943	0.00015361	0.000151932	0.000298433	0.000322999	0.000317864	0.00028895	0.000266767	0.000315164	0.000301696	1.87777	2.03623e-07	3.62165e-05	1.98573	0.989671
1253	TAG(49:3)_FA16:1	13.0734	TAG	TAG		7.57556e-06	4.98865e-06	1.17253e-05	9.44172e-06	3.00408e-05	1.408e-05	1.29753e-05	3.49735e-08	1.08918e-08	1.15367e-05	5.25918e-06	1.13898e-08	1.45631e-08	2.81128e-06	1.42784	0.0337657	0.114729	0.216664	-2.20647
1254	TAG(49:3)_FA18:2	12.9904	TAG	TAG		1.14109e-05	6.7465e-06	8.19896e-06	4.38965e-06	6.69134e-06	1.54389e-05	8.81271e-06	3.88973e-06	1.08918e-08	2.94589e-06	3.1523e-06	7.8917e-07	2.71308e-06	2.25018e-06	1.16979	0.00363817	0.0235465	0.255333	-1.96955
1255	TAG(49:3)_FA18:3	13.0966	TAG	TAG		2.47854e-06	1.86695e-08	1.79406e-06	1.56968e-06	3.32843e-08	1.99928e-06	1.31559e-06	3.49735e-08	1.08918e-08	2.94563e-08	2.9369e-08	1.13898e-08	1.45631e-08	2.17739e-08	1.40735	0.028801	0.10315	0.0165507	-5.91696
1257	TAG(49:2)_FA16:1	13.4196	TAG	TAG		6.46921e-05	4.94486e-05	4.01713e-05	2.79509e-05	6.52276e-05	9.21518e-05	5.6607e-05	3.49735e-08	1.1009e-05	3.07195e-05	2.9369e-08	2.0082e-05	1.47636e-05	1.27731e-05	1.15988	0.00180118	0.0141575	0.225645	-2.14788
1258	TAG(49:2)_FA17:0	13.4095	TAG	TAG		9.2161e-06	7.4632e-06	1.20466e-05	3.85804e-06	1.24812e-05	1.74215e-05	1.04144e-05	2.97427e-06	2.44158e-06	2.94563e-08	3.01334e-06	1.13898e-08	4.59236e-06	2.17707e-06	1.21739	0.0024224	0.016815	0.209043	-2.25813
1267	TAG(50:1)_FA16:0	13.9549	TAG	TAG	C00422	0.000722807	0.0008492	0.000730147	0.000852229	0.000787877	0.000891883	0.000805691	0.00160703	0.00142332	0.0016281	0.00164858	0.00147334	0.00136683	0.00152453	1.8978	1.62229e-07	3.62165e-05	1.89221	0.92007
1269	TAG(50:1)_FA18:0	13.9711	TAG	TAG	C00422	6.71046e-05	9.86981e-05	9.86637e-05	6.7069e-05	0.000108385	9.54219e-05	8.92237e-05	0.00016838	0.000161949	0.000186767	0.000205714	0.000149443	0.000156875	0.000171521	1.7601	2.47729e-05	0.000912842	1.92237	0.942889
1271	TAG(50:1)_FA18:1	13.9527	TAG	TAG	C00422	0.000427183	0.000604633	0.000482058	0.000558458	0.000598905	0.000680705	0.000558657	0.00111732	0.000908562	0.00106545	0.00111218	0.000973429	0.000944571	0.00102025	1.80802	4.93998e-06	0.000265358	1.82626	0.868891
1274	TAG(50:0)_FA16:0	14.3305	TAG	TAG	C00422	0.00231968	0.00268165	0.0028936	0.00297132	0.00240134	0.00228658	0.00259236	0.00478302	0.00423331	0.00437351	0.00414575	0.00404785	0.00409632	0.00427996	1.85001	1.28907e-06	0.000136964	1.65099	0.72333
1275	TAG(50:0)_FA18:0	14.331	TAG	TAG	C00422	0.0019855	0.00236373	0.00250357	0.00266704	0.0020855	0.0021372	0.00229042	0.00408879	0.00392553	0.00409228	0.00385134	0.00364662	0.00376643	0.00389516	1.87082	2.27241e-07	3.62165e-05	1.70063	0.76607
1297	TAG(50:3)_FA20:3	13.068	TAG	TAG	C00422	3.02559e-06	1.86695e-08	5.7762e-06	5.51944e-06	4.53767e-06	1.10095e-06	3.32975e-06	9.50304e-06	1.17926e-05	1.39075e-05	1.04895e-05	7.14442e-06	4.86388e-06	9.61682e-06	1.05027	0.00332465	0.0221933	2.88815	1.53015
1299	TAG(50:3)_FA16:0	13.2106	TAG	TAG	C00422	2.45202e-05	4.47638e-05	3.31242e-05	2.70255e-05	2.64248e-05	2.64897e-05	3.03914e-05	2.90995e-05	4.45803e-05	5.54756e-05	4.67531e-05	4.06118e-05	3.36044e-05	4.16875e-05	1.18196	0.0462072	0.145467	1.37169	0.455952
1304	TAG(50:2)_FA18:2	13.6102	TAG	TAG	C00422	0.000103015	0.000148763	0.000128452	0.000175351	0.000154417	0.000122472	0.000138745	0.000259568	0.00024485	0.00032687	0.000309378	0.000264635	0.000186203	0.000265251	1.71315	0.000255698	0.00358016	1.91179	0.934921
1307	TAG(50:2)_FA16:0	13.6018	TAG	TAG	C00422	0.000265154	0.000356028	0.000342504	0.000296007	0.000345863	0.000364437	0.000328332	0.000495381	0.000486166	0.000577029	0.000628503	0.000431469	0.000387064	0.000500935	1.617	0.00149491	0.0124576	1.5257	0.609468
1308	TAG(51:2)_FA16:0	13.7821	TAG	TAG		1.04701e-05	6.81738e-06	1.75693e-05	7.61225e-06	9.90561e-06	1.07723e-05	1.05245e-05	1.96115e-05	1.85229e-05	1.97516e-05	1.56192e-05	1.76602e-05	1.33877e-05	1.74255e-05	1.48251	0.0039838	0.0251453	1.65571	0.727451
1312	TAG(51:2)_FA18:2	13.7181	TAG	TAG		6.44336e-06	1.86695e-08	5.13093e-06	6.95727e-06	3.32843e-08	6.62077e-06	4.20071e-06	1.01723e-05	1.36231e-05	8.67861e-06	9.59024e-06	1.29003e-05	9.50274e-06	1.07445e-05	1.0677	0.00198168	0.0149505	2.55779	1.3549
1313	TAG(51:1)_FA17:0	14.0631	TAG	TAG		3.0826e-05	3.27176e-05	3.38903e-05	2.50237e-05	3.18139e-05	3.64983e-05	3.1795e-05	4.69853e-05	6.00939e-05	6.76154e-05	6.88285e-05	6.23106e-05	3.85047e-05	5.73897e-05	1.69045	0.00260564	0.0178613	1.80499	0.851994
1314	TAG(51:1)_FA18:0	14.1454	TAG	TAG		1.77037e-05	3.20823e-05	1.3552e-05	1.8993e-05	2.13341e-05	8.78357e-06	1.87414e-05	4.51706e-05	2.35881e-05	5.05556e-05	3.30242e-05	4.51788e-05	3.19487e-05	3.82443e-05	1.43279	0.00422563	0.0262453	2.04063	1.02901
1315	TAG(51:1)_FA18:1	14.1215	TAG	TAG		2.1172e-05	3.12193e-05	4.84363e-05	4.57485e-05	5.53639e-05	4.83646e-05	4.17174e-05	6.42547e-05	7.22855e-05	8.76887e-05	7.10785e-05	6.5912e-05	5.58588e-05	6.9513e-05	1.44483	0.0022108	0.0161072	1.66628	0.736633
1316	TAG(51:1)_FA16:0	14.1244	TAG	TAG		2.22075e-05	4.82458e-05	4.05086e-05	3.9434e-05	3.97444e-05	3.59239e-05	3.76774e-05	8.63426e-05	5.95996e-05	9.06524e-05	8.10427e-05	7.39285e-05	5.7772e-05	7.48896e-05	1.66829	0.000221057	0.00331585	1.98766	0.991068
1318	TAG(51:0)_FA17:0	14.3634	TAG	TAG		7.68612e-05	0.000110223	8.09971e-05	0.000117666	8.21269e-05	6.84954e-05	8.93949e-05	0.000183374	0.000176894	0.000226053	0.000228367	0.000190991	0.000178076	0.000197292	1.81256	6.45147e-06	0.000329025	2.20698	1.14207
1319	TAG(51:0)_FA18:0	14.4139	TAG	TAG		0.000124301	0.000164117	0.000143258	0.00016669	9.82616e-05	0.000112788	0.000134903	0.000239035	0.000276805	0.00031668	0.000312093	0.000249856	0.000251794	0.000274377	1.78941	1.38006e-05	0.000606749	2.03389	1.02424
1326	TAG(51:3)_FA16:1	13.4392	TAG	TAG		9.84133e-06	8.41247e-06	1.00386e-05	2.09011e-08	9.17462e-06	7.4957e-06	7.49727e-06	3.49735e-08	6.58312e-06	2.94563e-08	2.9369e-08	1.13898e-08	8.3134e-06	2.50028e-06	1.0025	0.0472333	0.147243	0.333493	-1.58427
1331	TAG(52:3)_FA20:0	13.6051	TAG	TAG	C00422	2.04656e-08	1.86695e-08	1.64702e-08	2.09011e-08	1.84257e-06	1.99805e-06	6.52854e-07	7.72639e-06	1.26026e-05	5.5579e-06	8.50025e-06	4.34163e-06	2.08187e-06	6.80177e-06	1.56308	0.00816189	0.0421312	10.4185	3.38108
1334	TAG(52:3)_FA20:3	13.6845	TAG	TAG	C00422	9.45921e-05	0.000124412	0.000110346	0.000197179	0.000164006	0.000102725	0.00013221	0.000226602	0.000238564	0.000304417	0.000284254	0.000278728	0.000201649	0.000255702	1.66263	0.000312311	0.00402218	1.93406	0.951634
1336	TAG(52:3)_FA16:0	13.6169	TAG	TAG	C00422	0.000216778	0.000443773	0.000269008	0.000377768	0.000254325	0.000233016	0.000299111	0.000526899	0.000436447	0.000557049	0.000643636	0.000439192	0.000354765	0.000492998	1.45745	0.00614448	0.0340618	1.64821	0.720899
1338	TAG(52:3)_FA18:0	13.6474	TAG	TAG	C00422	1.52993e-05	7.12474e-06	9.78649e-06	1.33314e-05	8.36665e-06	1.60924e-05	1.16668e-05	5.00234e-05	2.95168e-05	3.69409e-05	6.45793e-05	3.89869e-05	3.15035e-05	4.19251e-05	1.77872	0.00186878	0.0144405	3.59353	1.8454
1339	TAG(52:3)_FA18:1	13.616	TAG	TAG	C00422	0.000220039	0.000478101	0.000256094	0.000214964	0.000311836	0.000338716	0.000303292	0.000562801	0.000417291	0.000561168	0.000656041	0.000439364	0.00035978	0.000499407	1.41319	0.00912422	0.0451837	1.64662	0.719512
1340	TAG(52:3)_FA18:2	13.6176	TAG	TAG	C00422	0.000120651	0.000316354	0.000129039	0.000128389	0.000138956	0.000162644	0.000166006	0.00034635	0.000306444	0.000345387	0.000406748	0.000212382	0.000240805	0.000309686	1.48106	0.00709054	0.037985	1.86552	0.899575
1341	TAG(52:2)_FA18:1	13.955	TAG	TAG	C00422	0.0002319	0.000462137	0.000196465	0.000273208	0.000312663	0.000276521	0.000292149	0.000643037	0.000469483	0.000562676	0.000596562	0.000585028	0.000356394	0.00053553	1.55916	0.00164628	0.0133695	1.83307	0.874263
1344	TAG(52:2)_FA20:1	13.938	TAG	TAG	C00422	1.34579e-05	7.75629e-06	1.20998e-05	9.25554e-06	8.10447e-06	1.26145e-05	1.05481e-05	2.30312e-05	1.51862e-05	2.16961e-05	2.00615e-05	1.96792e-05	1.55792e-05	1.92056e-05	1.65083	0.000375145	0.00459913	1.82076	0.864544
1345	TAG(52:2)_FA20:2	13.9914	TAG	TAG	C00422	4.00077e-05	7.30517e-05	5.24477e-05	6.49573e-05	5.52843e-05	3.72074e-05	5.3826e-05	0.00013749	0.000114693	0.000109894	0.000121834	0.000132965	8.31362e-05	0.000116669	1.73105	7.52835e-05	0.00171404	2.16752	1.11604
1347	TAG(52:2)_FA16:0	13.9571	TAG	TAG	C00422	0.000175849	0.000338388	0.000179972	0.000245541	0.000219384	0.000205243	0.000227396	0.000433684	0.000414662	0.000457358	0.000461487	0.000458715	0.000326513	0.000425403	1.71099	0.000114164	0.00220544	1.87076	0.903623
1349	TAG(52:2)_FA18:0	13.9975	TAG	TAG	C00422	0.000117154	0.000185281	0.000102079	0.000155777	0.000156419	9.98856e-05	0.000136099	0.000279502	0.000260654	0.000289591	0.00030283	0.000309862	0.000183663	0.000271017	1.6801	0.000194407	0.00311093	1.99132	0.993724
1350	TAG(52:1)_FA16:1	14.3687	TAG	TAG	C00422	1.13213e-05	6.29303e-06	1.89094e-05	1.286e-05	1.78807e-05	1.05243e-05	1.29648e-05	3.21061e-05	1.90187e-05	2.58216e-05	2.0213e-05	2.19067e-05	1.72381e-05	2.27174e-05	1.38167	0.00793548	0.041129	1.75224	0.809197
1351	TAG(52:1)_FA18:0	14.324	TAG	TAG	C00422	0.000309862	0.000605066	0.000328254	0.000500152	0.00044557	0.000314435	0.000417223	0.00121644	0.00100804	0.00104982	0.00107634	0.000992459	0.000906185	0.00104155	1.80391	2.29243e-06	0.000208775	2.49638	1.31984
1352	TAG(52:1)_FA18:1	13.9555	TAG	TAG	C00422	1.86328e-05	5.33907e-05	2.22164e-05	2.51591e-05	4.09546e-05	2.49957e-05	3.08915e-05	5.45032e-05	5.02727e-05	5.99855e-05	5.63145e-05	4.58564e-05	4.82656e-05	5.2533e-05	1.4463	0.00430542	0.0262453	1.70056	0.766011
1353	TAG(52:1)_FA16:0	14.321	TAG	TAG	C00422	0.00021787	0.000317213	0.000197265	0.000306098	0.000211041	0.000188787	0.000239712	0.000674911	0.000576983	0.000711495	0.00073875	0.000676013	0.000491272	0.000644904	1.83846	3.73351e-06	0.000256421	2.69032	1.42778
1354	TAG(52:1)_FA20:1	14.314	TAG	TAG	C00422	7.21903e-05	8.56547e-05	6.47654e-05	8.97903e-05	7.03855e-05	4.63416e-05	7.15213e-05	0.000255185	0.000226235	0.000197	0.000202101	0.000226756	0.000197741	0.000217503	1.86884	1.48119e-07	3.62165e-05	3.04109	1.60459
1355	TAG(52:1)_FA20:0	14.3445	TAG	TAG	C00422	9.84889e-06	9.74875e-06	7.90828e-06	6.67317e-06	1.138e-05	1.57464e-05	1.02176e-05	1.53405e-05	1.59102e-05	2.06482e-05	1.22823e-05	1.4469e-05	1.87406e-05	1.62318e-05	1.42262	0.0071268	0.0380195	1.58861	0.667769
1356	TAG(52:0)_FA16:0	14.6854	TAG	TAG	C00422	0.00055455	0.000763212	0.000651272	0.000824231	0.000513199	0.000411755	0.000619703	0.00108573	0.00106695	0.00122563	0.00124448	0.00110267	0.00101659	0.00112367	1.69339	4.6242e-05	0.00120324	1.81325	0.858576
1357	TAG(52:0)_FA18:0	14.685	TAG	TAG	C00422	0.0017767	0.00214559	0.00199688	0.00246078	0.00178614	0.0015102	0.00194605	0.00346997	0.00329848	0.00346998	0.00369038	0.00337638	0.00306692	0.00339535	1.80259	3.89032e-06	0.000256421	1.74474	0.803013
1358	TAG(52:0)_FA20:0	14.6799	TAG	TAG	C00422	0.000271187	0.000344938	0.000298037	0.000401224	0.000272194	0.000221528	0.000301518	0.000591288	0.000647435	0.000617223	0.000610521	0.000553497	0.000532557	0.000592087	1.80643	2.98456e-06	0.000223842	1.96369	0.973565
1365	TAG(52:6)_FA20:4	12.662	TAG	TAG	C00422	4.51137e-06	4.10114e-06	9.66439e-06	2.09011e-08	3.32843e-08	9.66507e-09	3.05679e-06	9.28597e-06	8.7975e-06	2.14704e-05	2.56336e-05	4.04871e-06	4.81229e-06	1.23414e-05	1.2138	0.0430199	0.136784	4.03737	2.01342
1374	TAG(52:5)_FA20:4	13.0667	TAG	TAG	C00422	3.80593e-05	2.45935e-05	4.08716e-05	3.87939e-05	3.78627e-05	2.00847e-05	3.33776e-05	0.000106902	7.77377e-05	0.000107405	0.000134623	6.45412e-05	7.81565e-05	9.48942e-05	1.73425	0.00142595	0.0120403	2.84305	1.50744
1376	TAG(52:5)_FA22:5	12.9197	TAG	TAG	C00422	2.04656e-08	1.41822e-05	1.64702e-08	2.09011e-08	3.32843e-08	9.66507e-09	2.3805e-06	3.49735e-08	2.13644e-05	2.15295e-05	3.29947e-05	2.9813e-05	1.27994e-05	1.9756e-05	1.37751	0.00955275	0.0463108	8.2991	3.05296
1377	TAG(52:5)_FA14:0	12.8952	TAG	TAG	C00422	2.04656e-08	1.86695e-08	1.64702e-08	2.09011e-08	2.45587e-06	9.66507e-09	4.23674e-07	1.24923e-05	3.4747e-06	3.16413e-06	1.07985e-05	7.56001e-06	1.45631e-08	6.2507e-06	1.36631	0.0313257	0.109426	14.7536	3.88299
1383	TAG(52:4)_FA20:3	13.2703	TAG	TAG	C00422	1.55455e-05	1.54456e-05	1.21342e-05	1.99988e-05	1.3304e-05	8.89487e-06	1.42205e-05	6.41916e-05	2.06357e-05	3.3897e-05	4.75144e-05	4.38991e-05	2.46536e-05	3.91319e-05	1.6046	0.0118347	0.0536984	2.7518	1.46037
1384	TAG(52:4)_FA20:4	13.4809	TAG	TAG	C00422	0.000233199	0.000256372	0.000213962	0.00027202	0.000267682	0.000198772	0.000240334	0.000521002	0.000479017	0.000558367	0.000633094	0.000530149	0.000390546	0.000518696	1.84015	0.000165391	0.00279856	2.15822	1.10985
1386	TAG(52:4)_FA14:0	13.2714	TAG	TAG	C00422	4.2553e-06	1.86695e-08	1.64702e-08	2.09011e-08	3.32843e-08	9.66507e-09	7.25715e-07	6.1333e-06	6.00039e-06	4.37176e-06	4.89603e-06	5.96818e-06	1.45631e-08	4.56404e-06	1.30293	0.00897897	0.0450716	6.28902	2.65284
1395	TAG(53:4)_FA16:0	13.4656	TAG	TAG		2.04656e-08	1.86695e-08	2.8949e-06	4.19215e-06	3.12434e-06	9.66507e-09	1.71003e-06	7.80861e-06	9.29011e-06	7.47732e-06	9.88897e-06	2.10309e-06	9.76105e-06	7.72153e-06	1.28093	0.0017956	0.0141575	4.51543	2.17486
1406	TAG(53:1)_FA17:0	14.3943	TAG	TAG		1.26409e-05	2.58392e-05	2.3771e-05	1.30632e-05	2.16928e-05	3.23238e-05	2.15551e-05	6.35595e-05	6.13479e-05	8.96893e-05	4.51852e-05	7.83448e-05	4.16337e-05	6.32934e-05	1.70277	0.000468939	0.00519911	2.93635	1.55402
1407	TAG(53:1)_FA18:0	14.4765	TAG	TAG		2.04656e-08	5.70488e-05	4.58428e-05	2.09011e-08	5.21501e-05	6.40722e-05	3.65259e-05	0.000143017	0.000141116	0.000132053	0.000119446	0.000130768	7.14966e-05	0.000122983	1.06563	0.000304799	0.00401036	3.367	1.75147
1409	TAG(53:0)_FA16:0	14.7358	TAG	TAG		7.75189e-05	7.56427e-05	8.95771e-05	8.22981e-05	7.6777e-05	6.4326e-05	7.769e-05	0.000120939	0.000158122	0.0001198	0.000163534	0.00010544	0.000102989	0.000128471	1.68589	0.00396348	0.0251415	1.65363	0.725639
1411	TAG(53:5)_FA20:4	13.2785	TAG	TAG		2.04656e-08	4.57615e-06	1.64702e-08	2.04855e-06	3.73707e-06	9.66507e-09	1.73473e-06	1.31922e-05	1.61642e-05	1.92331e-05	8.92827e-06	7.69344e-06	1.02325e-05	1.2574e-05	1.39303	0.000305102	0.00401036	7.24837	2.85766
1412	TAG(54:5)_FA20:3	13.3348	TAG	TAG	C00422	1.75786e-05	5.95752e-05	5.49221e-05	3.60681e-05	2.40468e-05	1.78512e-05	3.5007e-05	9.50908e-05	8.89003e-05	0.000101478	3.49046e-05	9.26615e-05	3.58936e-05	7.48215e-05	1.24831	0.0218611	0.0847202	2.13733	1.09581
1413	TAG(54:5)_FA20:4	13.4845	TAG	TAG	C00422	0.000137688	0.000197768	0.000183909	0.00020218	0.000123185	0.000108279	0.000158835	0.000566654	0.000426525	0.00049481	0.000560791	0.000357576	0.000299977	0.000451056	1.77388	0.000676649	0.00707153	2.83978	1.50578
1415	TAG(54:5)_FA22:4	13.3732	TAG	TAG	C00422	1.87588e-05	2.14641e-05	1.84516e-05	1.80005e-05	2.81368e-05	1.1692e-05	1.94173e-05	5.83006e-05	6.28089e-05	2.87237e-05	4.05979e-05	4.42876e-05	1.5904e-05	4.17704e-05	1.34862	0.0256124	0.0952063	2.1512	1.10514
1416	TAG(54:5)_FA22:5	13.4749	TAG	TAG	C00422	0.000105263	0.000147255	0.000112774	0.000113908	0.000111267	0.000120964	0.000118572	0.000333176	0.00024917	0.000272312	0.000264544	0.000239405	0.000179242	0.000256308	1.81486	0.000703192	0.00728919	2.16163	1.11212
1417	TAG(54:5)_FA16:0	13.3342	TAG	TAG	C00422	8.41832e-05	7.36471e-05	8.35606e-05	0.000162768	6.98979e-05	4.91832e-05	8.72067e-05	0.000209316	0.00014451	0.000211811	0.000174154	0.000202621	0.000143015	0.000180904	1.58629	0.00105216	0.00965113	2.07443	1.05272
1425	TAG(54:4)_FA20:2	13.6406	TAG	TAG	C00422	2.04656e-08	2.02662e-05	2.10455e-05	2.09011e-08	1.5166e-05	9.66507e-09	9.42146e-06	8.46504e-05	4.27292e-05	5.26184e-05	4.47356e-05	5.81051e-05	2.32433e-05	5.10137e-05	1.28349	0.00122515	0.0108434	5.41463	2.43686
1426	TAG(54:4)_FA20:3	13.6854	TAG	TAG	C00422	6.11981e-05	8.50037e-05	7.00281e-05	0.000115653	5.16901e-05	3.9464e-05	7.05062e-05	0.000184788	0.000193669	0.000224043	0.000234891	0.000187559	0.00011444	0.000189898	1.69599	0.000166118	0.00279856	2.69336	1.42941
1427	TAG(54:4)_FA20:4	13.4915	TAG	TAG	C00422	3.00259e-05	3.46867e-05	1.29749e-05	7.30817e-06	6.77966e-06	8.97513e-06	1.67917e-05	5.83557e-05	2.83257e-05	3.52803e-05	3.42614e-05	4.30532e-05	2.06002e-05	3.66461e-05	1.31246	0.021857	0.0847202	2.18239	1.12591
1428	TAG(54:4)_FA22:4	13.7704	TAG	TAG	C00422	4.99666e-05	7.01445e-05	5.29088e-05	7.83892e-05	5.71904e-05	5.05111e-05	5.98518e-05	0.000286233	0.000181792	0.000174354	0.000200504	0.000174278	0.000123466	0.000190105	1.8298	0.00155606	0.0128829	3.17626	1.66733
1429	TAG(54:4)_FA16:0	13.6673	TAG	TAG	C00422	3.09942e-05	2.45407e-05	7.83338e-05	4.93112e-05	3.78229e-05	5.16476e-05	4.54417e-05	9.48958e-05	0.000118998	0.000113202	0.000159569	6.51731e-05	4.51333e-05	9.94952e-05	1.38096	0.0148944	0.063513	2.18951	1.13061
1435	TAG(54:3)_FA18:2	14.0079	TAG	TAG	C00422	5.73672e-05	9.03028e-05	5.84439e-05	4.03499e-05	5.36753e-05	4.16224e-05	5.69603e-05	0.000115394	7.22619e-05	0.000116066	0.000130433	0.000104424	9.34697e-05	0.000105341	1.55386	0.00145246	0.0121834	1.84939	0.887046
1437	TAG(54:3)_FA20:1	13.9865	TAG	TAG	C00422	1.85406e-05	3.39095e-05	2.80336e-05	1.18735e-05	2.29703e-05	1.86171e-05	2.23241e-05	6.36176e-05	4.22153e-05	6.08146e-05	7.4303e-05	6.90337e-05	4.10616e-05	5.85076e-05	1.67819	0.000237419	0.00347941	2.62083	1.39002
1438	TAG(54:3)_FA20:2	13.9794	TAG	TAG	C00422	4.74066e-05	3.69745e-05	3.51598e-05	1.02994e-05	3.67938e-05	1.63664e-05	3.05001e-05	6.37599e-05	9.47296e-05	9.07429e-05	9.76561e-05	8.52915e-05	9.34059e-05	8.75976e-05	1.60132	2.20625e-05	0.000879054	2.87205	1.52208
1440	TAG(54:3)_FA16:0	13.981	TAG	TAG	C00422	2.97437e-05	4.64552e-05	2.85676e-05	6.7393e-05	3.69984e-05	3.79906e-05	4.11914e-05	0.000149336	0.000114759	0.000165306	8.98125e-05	0.000114954	6.76805e-05	0.000116975	1.70603	0.000764248	0.00773346	2.83978	1.50578
1442	TAG(54:3)_FA18:0	14.0099	TAG	TAG	C00422	0.000100932	0.000170052	0.000107525	0.000130542	0.000107526	0.000120733	0.000122885	0.000370423	0.000291472	0.000362603	0.000309687	0.000308749	0.000209479	0.000308735	1.81793	2.99586e-05	0.000979417	2.51239	1.32906
1444	TAG(54:2)_FA18:1	14.3213	TAG	TAG	C00422	8.85313e-05	0.000235753	0.000127821	0.000140993	0.000144081	0.000123897	0.000143513	0.000445739	0.000295033	0.000461186	0.000477272	0.000388452	0.000261914	0.000388266	1.72948	0.000172275	0.00281603	2.70545	1.43587
1446	TAG(54:2)_FA20:0	14.377	TAG	TAG	C00422	2.09978e-05	3.0494e-05	2.25524e-05	4.17623e-05	2.80913e-05	2.84429e-05	2.87235e-05	5.89291e-05	4.96804e-05	3.80873e-05	4.03658e-05	5.07426e-05	2.85504e-05	4.43926e-05	1.36523	0.0150387	0.0639145	1.54552	0.62809
1447	TAG(54:2)_FA20:1	14.3085	TAG	TAG	C00422	4.95401e-05	6.81645e-05	5.84564e-05	2.09011e-08	4.37793e-05	2.56627e-05	4.09373e-05	0.0002754	0.000188927	0.000214035	0.000139143	0.000191391	0.000123651	0.000188758	1.04604	0.000123103	0.00230818	4.6109	2.20505
1448	TAG(54:2)_FA20:2	14.3655	TAG	TAG	C00422	3.84664e-05	7.83935e-05	5.7077e-05	7.08614e-05	8.0707e-05	7.55886e-05	6.6849e-05	0.000225079	0.000178701	0.000209445	0.000163479	0.000171495	0.000108036	0.000176039	1.746	0.000117512	0.00223623	2.63339	1.39692
1449	TAG(54:2)_FA16:0	14.3203	TAG	TAG	C00422	6.65187e-05	8.94984e-05	5.70075e-05	8.76972e-05	6.4198e-05	1.55759e-05	6.3416e-05	0.000211728	0.000170557	0.000216584	0.000188924	0.000178153	0.000131816	0.00018296	1.55759	3.12057e-05	0.000981422	2.88508	1.52861
1450	TAG(54:2)_FA18:0	14.328	TAG	TAG	C00422	0.000188231	0.000327581	0.000204631	0.000212861	0.000235185	0.000183744	0.000225372	0.000676572	0.00050309	0.00064137	0.000666921	0.000559884	0.000480174	0.000588002	1.83687	4.99497e-06	0.000265358	2.60903	1.38351
1451	TAG(54:1)_FA16:0	14.6798	TAG	TAG	C00422	6.29104e-05	0.000144931	0.000102806	0.000114287	8.15375e-05	9.85425e-05	0.000100836	0.000392318	0.000418871	0.00044742	0.000314613	0.000347433	0.000243089	0.000360624	1.84094	1.23483e-05	0.000562291	3.57635	1.83849
1452	TAG(54:1)_FA18:0	14.6713	TAG	TAG	C00422	0.000356956	0.000438962	0.000368109	0.000442253	0.00038661	0.000351032	0.000390654	0.0014314	0.00114053	0.00131929	0.00145107	0.00100063	0.000936953	0.00121331	1.89273	0.00019966	0.00311093	3.10585	1.63499
1453	TAG(54:1)_FA20:0	14.6844	TAG	TAG	C00422	2.04656e-08	9.17518e-05	1.64702e-08	8.74439e-05	3.32843e-08	9.66507e-09	2.98793e-05	0.000419305	0.000309209	0.000269339	0.000313716	0.000233333	0.000182545	0.000287908	1.49539	4.89022e-05	0.00124701	9.63571	3.26839
1454	TAG(54:1)_FA20:1	14.5858	TAG	TAG	C00422	8.77613e-05	0.000152193	0.000117139	0.0001336	9.42612e-05	0.000103801	0.000114793	0.000574436	0.000499125	0.000516077	0.000477018	0.000456272	0.000345248	0.000478029	1.89778	3.15595e-05	0.000981422	4.16429	2.05807
1455	TAG(54:1)_FA18:1	14.6755	TAG	TAG	C00422	0.000115376	0.000199675	0.000149801	0.00014136	0.000117107	0.000127168	0.000141748	0.000514356	0.000395366	0.000477333	0.00048034	0.000410876	0.000316996	0.000432544	1.86183	4.02229e-06	0.000256421	3.05151	1.60952
1456	TAG(54:0)_FA18:0	15.0404	TAG	TAG	C00422	0.000771686	1.86695e-08	0.000716157	0.00105972	3.32843e-08	9.66507e-09	0.000424604	0.00134798	0.00143749	0.00148674	0.00157391	0.00122221	0.00118377	0.00137535	1.18782	0.00358038	0.0232907	3.23913	1.69561
1457	TAG(54:0)_FA16:0	15.032	TAG	TAG	C00422	0.000463543	0.000465277	0.000417332	0.000564613	0.00032233	0.000353669	0.000431127	0.000735761	0.000735479	0.000851162	0.000901738	0.000655037	0.000606692	0.000747645	1.68395	0.000281595	0.00381951	1.73416	0.794239
1464	TAG(54:7)_FA20:4	12.7286	TAG	TAG	C00422	3.27825e-06	1.18186e-05	1.64702e-08	1.00434e-05	1.0915e-05	4.95555e-06	6.83788e-06	1.39041e-05	4.86284e-05	2.53911e-05	1.54379e-05	2.70218e-05	2.54223e-05	2.59676e-05	1.07616	0.00553967	0.031594	3.79761	1.92509
1467	TAG(54:7)_FA22:6	12.8803	TAG	TAG	C00422	2.02136e-05	3.33428e-05	1.72335e-05	2.89346e-05	3.71229e-05	1.62588e-05	2.55177e-05	0.000148346	8.96462e-05	0.000105159	7.12829e-05	8.66808e-05	7.70878e-05	9.63671e-05	1.79104	0.00105156	0.00965113	3.77648	1.91704
1469	TAG(54:6)_FA20:3	12.908	TAG	TAG	C00422	2.04656e-08	5.35951e-06	6.49045e-06	5.8982e-06	3.32843e-08	9.66507e-09	2.9686e-06	1.03678e-05	1.01915e-05	4.83542e-06	2.17335e-05	1.87297e-05	5.59486e-06	1.19088e-05	1.24286	0.016659	0.0687108	4.01159	2.00418
1470	TAG(54:6)_FA20:4	13.1194	TAG	TAG	C00422	5.91386e-05	0.000108235	5.21761e-05	0.000103147	6.51792e-05	5.07201e-05	7.30993e-05	0.000267097	0.000191203	0.000248207	0.000234451	0.00015671	0.000146147	0.000207303	1.73507	0.000165275	0.00279856	2.8359	1.50381
1471	TAG(54:6)_FA20:5	13.1567	TAG	TAG	C00422	2.04656e-08	2.43387e-05	1.64702e-08	2.09011e-08	1.57191e-05	2.02205e-05	1.0056e-05	3.97179e-05	3.56002e-05	4.35375e-05	4.37901e-05	3.47248e-05	1.60451e-05	3.55693e-05	1.23084	0.00220631	0.0161072	3.53711	1.82257
1472	TAG(54:6)_FA22:5	13.0919	TAG	TAG	C00422	8.97536e-06	1.61312e-05	1.64702e-08	2.09011e-08	1.83991e-05	9.66507e-09	7.25878e-06	1.55633e-05	4.01346e-05	6.92859e-05	5.11453e-05	4.18609e-05	1.36256e-05	3.86026e-05	1.26119	0.00739165	0.0388713	5.31805	2.4109
1473	TAG(54:6)_FA22:6	13.2926	TAG	TAG	C00422	4.85742e-05	0.000164248	9.62187e-05	0.000176004	0.000127028	7.05353e-05	0.000113768	0.000354216	0.000264328	0.00035836	0.000292015	0.000275738	0.000163186	0.000284641	1.55657	0.000764154	0.00773346	2.50194	1.32305
1474	TAG(54:6)_FA16:0	13.127	TAG	TAG	C00422	1.9029e-05	2.22271e-05	2.78621e-05	2.09011e-08	3.32843e-08	9.66507e-09	1.15303e-05	4.98839e-05	7.85002e-05	6.67651e-05	3.95595e-05	6.74918e-05	3.59706e-05	5.63619e-05	1.2713	0.000448458	0.00515622	4.88813	2.28928
1475	TAG(54:6)_FA16:1	12.9628	TAG	TAG	C00422	2.04656e-08	1.86695e-08	1.64702e-08	2.09011e-08	3.32843e-08	9.66507e-09	1.99093e-08	3.2832e-05	3.12636e-05	2.94314e-05	2.5241e-05	1.13898e-08	1.507e-05	2.23082e-05	1.59222	0.00759519	0.039688	1120.49	10.1299
1480	TAG(55:5)_FA20:4	13.6813	TAG	TAG		5.60706e-06	7.10505e-06	6.05067e-06	5.72822e-06	2.7334e-06	6.55977e-06	5.63069e-06	3.2331e-05	1.46807e-05	1.42961e-05	1.54838e-05	1.28031e-05	7.41577e-06	1.61684e-05	1.56573	0.0273813	0.099462	2.87148	1.52179
1490	TAG(55:7)_FA22:6	13.1127	TAG	TAG		7.20248e-06	6.12842e-06	3.55179e-06	2.09011e-08	3.32843e-08	8.95081e-06	4.31461e-06	2.90703e-05	8.27017e-06	1.99639e-05	3.00732e-05	1.30086e-05	1.18655e-05	1.87086e-05	1.17522	0.00538387	0.0310608	4.3361	2.1164
1491	TAG(56:7)_FA20:4	13.1372	TAG	TAG	C00422	5.2012e-05	7.05034e-05	5.00484e-05	5.20866e-05	3.94728e-05	5.15597e-05	5.26138e-05	9.84102e-05	0.000110863	0.000126199	0.00015368	7.97785e-05	7.13572e-05	0.000106715	1.64715	0.00600523	0.0335819	2.02826	1.02024
1494	TAG(56:7)_FA22:5	13.1112	TAG	TAG	C00422	3.19077e-05	1.59422e-05	1.86926e-05	2.09799e-05	2.58066e-05	1.6058e-05	2.15645e-05	0.00012415	6.50298e-05	6.9745e-05	7.8389e-05	6.71072e-05	4.13196e-05	7.42901e-05	1.75745	0.00456554	0.0273289	3.44502	1.78451
1495	TAG(56:7)_FA22:6	13.3087	TAG	TAG	C00422	6.7457e-05	8.29151e-05	8.99013e-05	0.000109935	6.3145e-05	4.37073e-05	7.61768e-05	0.000457307	0.000352942	0.000405722	0.000336673	0.000297898	0.000205241	0.000342631	1.8342	0.000450417	0.00515622	4.49783	2.16923
1497	TAG(56:7)_FA16:1	13.0696	TAG	TAG	C00422	3.29135e-06	2.40503e-06	2.15956e-06	6.9974e-06	3.32843e-08	9.66507e-09	2.48271e-06	1.02164e-05	2.92515e-06	9.57941e-06	1.02042e-05	1.61643e-05	6.97199e-06	9.34357e-06	1.14127	0.00775555	0.0403605	3.76345	1.91206
1500	TAG(56:7)_FA18:2	13.1231	TAG	TAG	C00422	2.00123e-05	1.92525e-05	8.34314e-06	2.08852e-05	1.67209e-05	1.64165e-05	1.69384e-05	2.93169e-05	3.60521e-05	2.85011e-05	3.81452e-05	4.61966e-05	1.47912e-05	3.21672e-05	1.34666	0.00935124	0.045857	1.89907	0.92529
1503	TAG(56:6)_FA20:4	13.5235	TAG	TAG	C00422	4.84788e-05	5.43434e-05	9.05821e-05	5.60645e-05	5.54614e-05	2.87347e-05	5.56108e-05	0.000141613	0.000157957	0.000170671	0.000253488	0.000150043	0.000125832	0.000166601	1.73752	0.000260336	0.00358016	2.99583	1.58296
1505	TAG(56:6)_FA22:4	13.4269	TAG	TAG	C00422	2.97451e-05	3.76767e-05	2.72777e-05	3.62337e-05	1.87009e-05	2.04335e-05	2.83446e-05	9.86023e-05	6.53093e-05	7.66612e-05	7.48287e-05	6.32334e-05	4.25047e-05	7.01899e-05	1.69516	0.000462073	0.00516792	2.47631	1.30819
1506	TAG(56:6)_FA22:5	13.4666	TAG	TAG	C00422	2.48289e-05	7.72742e-05	7.07066e-05	6.83364e-05	6.22408e-05	5.8461e-05	6.0308e-05	0.000244891	0.000145761	0.000230006	0.000188449	0.00013441	0.000137853	0.000180228	1.69406	0.000213756	0.00324451	2.98847	1.5794
1507	TAG(56:6)_FA22:6	13.3163	TAG	TAG	C00422	4.03694e-06	1.86695e-08	8.59087e-06	1.83342e-05	6.87949e-06	9.66507e-09	6.31164e-06	3.43058e-05	2.73208e-05	2.5444e-05	2.32437e-05	2.21308e-05	1.45798e-05	2.45042e-05	1.15218	0.000813001	0.00813953	3.88238	1.95694
1508	TAG(56:6)_FA16:0	13.4483	TAG	TAG	C00422	9.6407e-06	2.32207e-05	1.35419e-05	4.29581e-05	8.96645e-06	1.90919e-05	1.957e-05	6.73548e-05	4.33988e-05	6.94473e-05	0.000103015	0.000104988	3.24948e-05	7.01164e-05	1.59035	0.0033554	0.0222819	3.58286	1.84111
1509	TAG(56:6)_FA18:0	13.5509	TAG	TAG	C00422	6.60488e-06	2.15079e-05	2.34639e-05	1.31148e-05	6.03481e-06	6.3807e-06	1.28512e-05	4.82142e-05	4.82201e-05	4.85412e-05	5.63293e-05	2.43052e-05	1.98032e-05	4.09022e-05	1.53631	0.00232263	0.0163611	3.18276	1.67028
1510	TAG(56:6)_FA18:1	13.3465	TAG	TAG	C00422	1.29403e-05	3.92106e-05	2.72094e-05	6.62132e-05	2.1349e-05	1.71866e-05	3.06848e-05	0.000123389	9.62685e-05	9.7039e-05	0.000104342	0.00010528	5.66384e-05	9.71595e-05	1.64089	0.000261141	0.00358016	3.16637	1.66283
1511	TAG(56:6)_FA18:2	13.3054	TAG	TAG	C00422	5.71863e-06	1.07479e-05	9.65426e-06	1.70985e-05	6.07374e-06	3.76329e-06	8.84272e-06	2.23837e-05	2.77331e-05	2.02822e-05	6.54292e-06	1.25726e-05	2.38452e-05	1.88933e-05	1.21003	0.0234727	0.0888063	2.13659	1.09531
1514	TAG(56:6)_FA20:3	13.3445	TAG	TAG	C00422	1.48724e-05	2.73863e-05	1.88473e-05	3.81278e-05	1.85509e-05	1.00349e-05	2.13033e-05	6.72796e-05	3.8693e-05	4.68902e-05	4.0858e-05	3.63182e-05	2.41686e-05	4.23679e-05	1.37006	0.0144633	0.0621623	1.9888	0.991898
1515	TAG(56:5)_FA20:3	13.7024	TAG	TAG	C00422	2.25773e-05	1.13983e-05	7.94327e-06	1.4107e-05	1.9262e-05	8.24917e-06	1.39228e-05	0.000109797	5.28465e-05	4.80758e-05	3.55765e-05	3.55433e-05	2.42534e-05	5.10154e-05	1.60133	0.030233	0.106484	3.66415	1.87348
1516	TAG(56:5)_FA20:4	13.8958	TAG	TAG	C00422	4.94434e-05	7.89924e-05	5.4759e-05	6.88324e-05	5.98133e-05	6.47448e-05	6.27642e-05	0.000261513	0.000235903	0.000212091	0.000181981	0.000224856	0.000137832	0.000209029	1.8736	0.000296812	0.00398353	3.33039	1.73569
1517	TAG(56:5)_FA22:4	13.7684	TAG	TAG	C00422	4.24498e-05	4.37497e-05	2.88986e-05	4.07009e-05	3.50914e-05	3.75975e-05	3.80813e-05	0.000254136	0.000153195	0.00015393	0.000131676	0.000156995	7.49769e-05	0.000154151	1.81309	0.00431677	0.0262453	4.04796	2.01719
1519	TAG(56:5)_FA16:0	13.7755	TAG	TAG	C00422	1.17145e-05	2.31681e-05	1.32881e-05	2.57298e-05	1.17491e-05	6.55144e-06	1.53668e-05	0.000111413	3.89733e-05	6.80865e-05	7.63658e-05	4.0741e-05	3.86646e-05	6.2374e-05	1.65506	0.00955175	0.0463108	4.059	2.02113
1520	TAG(56:5)_FA18:0	13.7477	TAG	TAG	C00422	4.01533e-05	4.93953e-05	4.94252e-05	6.38318e-05	4.0262e-05	3.11132e-05	4.56968e-05	0.000227662	0.000160283	0.000172992	0.000134587	0.000147549	9.95286e-05	0.0001571	1.82135	0.00102082	0.00965113	3.43788	1.78152
1521	TAG(56:5)_FA18:1	13.7044	TAG	TAG	C00422	1.78778e-05	4.30024e-05	1.74816e-05	1.63176e-05	1.44442e-05	1.0874e-05	1.99996e-05	0.000104167	8.02057e-05	7.12258e-05	4.05189e-05	5.12361e-05	5.82366e-05	6.75983e-05	1.68266	0.00103873	0.00965113	3.37999	1.75702
1522	TAG(56:5)_FA18:2	13.6512	TAG	TAG	C00422	2.04656e-08	5.80589e-06	4.28476e-06	2.09011e-08	5.70471e-06	6.34861e-06	3.69756e-06	1.28832e-05	1.19991e-05	1.90726e-05	1.58911e-05	1.56563e-05	5.02433e-06	1.34211e-05	1.13323	0.00175179	0.0139596	3.62972	1.85986
1524	TAG(56:5)_FA20:2	13.6547	TAG	TAG	C00422	3.61165e-06	1.15258e-05	4.29556e-06	9.80756e-06	4.20748e-06	3.27741e-06	6.12091e-06	1.67857e-05	1.54755e-05	1.60088e-05	1.97082e-05	1.32904e-05	7.22827e-06	1.47495e-05	1.48399	0.00341925	0.0224719	2.40969	1.26885
1525	TAG(56:4)_FA20:1	13.9981	TAG	TAG	C00422	2.04656e-08	1.71307e-05	1.38935e-05	2.01651e-05	3.32843e-08	9.66507e-09	8.54212e-06	3.76496e-05	4.56958e-05	4.31552e-05	2.44899e-05	3.5338e-05	1.28662e-05	3.31991e-05	1.24133	0.00316137	0.0212145	3.88652	1.95848
1526	TAG(56:4)_FA20:2	13.9914	TAG	TAG	C00422	2.04656e-08	1.86695e-08	1.64702e-08	2.09011e-08	3.32843e-08	9.66507e-09	1.99093e-08	1.89283e-05	3.20552e-05	3.56336e-05	2.9369e-08	1.48216e-05	1.88754e-05	2.00572e-05	1.67657	0.0121506	0.0547422	1007.43	9.97647
1527	TAG(56:4)_FA20:3	14.082	TAG	TAG	C00422	1.93213e-05	7.49048e-06	3.16996e-06	4.22199e-05	1.03113e-05	2.17951e-05	1.73847e-05	0.000124082	9.8488e-05	7.03879e-05	7.93164e-05	5.92232e-05	5.32043e-05	8.07836e-05	1.61207	0.000419989	0.00500455	4.64683	2.21625
1529	TAG(56:4)_FA22:4	14.0682	TAG	TAG	C00422	4.15086e-05	5.13384e-05	3.7683e-05	9.95205e-05	5.16566e-05	3.03364e-05	5.20073e-05	0.000216108	0.000157742	0.000174815	0.000145933	0.000194849	9.69319e-05	0.000164396	1.72411	0.000200076	0.00311093	3.16103	1.66039
1531	TAG(56:4)_FA18:0	14.0586	TAG	TAG	C00422	2.63997e-05	7.32255e-05	3.11246e-05	4.76131e-05	2.3278e-05	2.94371e-05	3.8513e-05	0.000147885	0.000134364	0.000105222	9.37533e-05	0.000127369	0.000113648	0.000120374	1.75419	2.64903e-05	0.000912842	3.12553	1.6441
1532	TAG(56:4)_FA18:1	13.9871	TAG	TAG	C00422	3.01455e-05	4.05048e-05	3.10445e-05	2.09011e-08	1.31676e-05	9.66507e-09	1.91488e-05	8.16767e-05	8.65238e-05	0.000100178	2.33429e-05	6.4004e-05	3.40411e-05	6.49611e-05	1.03412	0.00953945	0.0463108	3.39243	1.76232
1538	TAG(56:3)_FA20:1	14.3111	TAG	TAG	C00422	1.48232e-05	2.8098e-05	1.02094e-05	2.0088e-05	7.65527e-06	3.0251e-05	1.85208e-05	0.000120733	7.16726e-05	5.80941e-05	5.63184e-05	5.53297e-05	3.59513e-05	6.63499e-05	1.63843	0.0084195	0.0429395	3.58245	1.84095
1539	TAG(56:3)_FA16:0	14.3392	TAG	TAG	C00422	8.8435e-06	1.86695e-08	6.78618e-06	1.1185e-05	3.32843e-08	8.72133e-06	5.93133e-06	7.12425e-05	1.8742e-05	5.77215e-05	2.62005e-05	3.07191e-05	2.34273e-05	3.80088e-05	1.25363	0.0132077	0.0580684	6.40815	2.67991
1540	TAG(56:3)_FA18:0	14.3414	TAG	TAG	C00422	1.38402e-05	6.38568e-05	2.70696e-05	4.82221e-05	3.21702e-05	4.28855e-05	3.80074e-05	0.000174458	6.70562e-05	0.000159168	0.000151961	0.000110873	8.64505e-05	0.000124994	1.60488	0.00104238	0.00965113	3.28869	1.71751
1541	TAG(56:2)_FA16:0	14.66	TAG	TAG	C00422	4.84567e-05	0.000102403	6.4488e-05	0.00011635	6.05603e-05	2.70538e-05	6.98853e-05	0.000149837	0.000148622	0.000210318	0.000191104	0.000175497	0.000177551	0.000175488	1.59575	9.0726e-05	0.00189632	2.51109	1.32831
1542	TAG(56:2)_FA18:0	14.6662	TAG	TAG	C00422	5.66027e-05	8.39458e-05	1.66766e-05	5.40658e-05	6.90726e-05	2.44029e-05	5.07944e-05	0.000213433	0.000197833	0.000210477	0.000166317	0.000219945	8.28772e-05	0.000181814	1.60175	0.000254414	0.00358016	3.5794	1.83972
1543	TAG(56:2)_FA20:0	14.6894	TAG	TAG	C00422	2.04656e-08	4.12327e-05	1.64702e-08	6.44888e-05	3.32843e-08	9.66507e-09	1.76336e-05	0.000120065	0.000102001	9.87004e-05	9.46825e-05	6.56548e-05	6.3507e-05	9.07684e-05	1.44036	0.000540861	0.00583139	5.14748	2.36387
1544	TAG(56:2)_FA20:1	14.6556	TAG	TAG	C00422	2.37432e-05	2.37073e-05	1.64702e-08	1.48553e-05	1.51406e-05	9.66507e-09	1.29121e-05	0.000119017	0.000127919	0.000114451	7.95873e-05	0.000104511	2.67713e-05	9.53761e-05	1.20499	0.00225386	0.0162354	7.38657	2.88491
1546	TAG(56:1)_FA18:1	15.0357	TAG	TAG	C00422	2.04656e-08	1.86695e-08	1.64702e-08	2.09011e-08	3.32843e-08	9.66507e-09	1.99093e-08	0.0002092	0.000206957	0.000160135	0.000164807	0.000215781	8.84724e-05	0.000174225	1.94461	0.000308544	0.00401423	8750.96	13.0952
1554	TAG(56:8)_FA20:5	12.7983	TAG	TAG	C00422	2.04656e-08	1.86695e-08	1.64702e-08	2.09011e-08	3.32843e-08	9.66507e-09	1.99093e-08	7.36222e-06	8.62136e-06	1.89307e-05	2.27832e-05	1.13898e-08	4.34602e-06	1.03425e-05	1.5737	0.0342356	0.115173	519.48	9.02092
1556	TAG(56:8)_FA22:6	12.939	TAG	TAG	C00422	2.63317e-05	6.01996e-05	5.65671e-05	6.68091e-05	5.74671e-05	2.87262e-05	4.93501e-05	0.000152112	0.000125648	0.000196092	0.000173354	0.00014154	7.53172e-05	0.000144011	1.65512	0.000441302	0.00515622	2.91814	1.54505
1557	TAG(56:8)_FA16:0	12.9405	TAG	TAG	C00422	5.0204e-06	9.98777e-06	7.86169e-06	8.71588e-06	4.74844e-06	1.10528e-05	7.89783e-06	1.83311e-05	1.79524e-05	2.78143e-05	2.07442e-05	7.907e-06	6.69503e-06	1.6574e-05	1.20783	0.0449333	0.142159	2.09855	1.06939
1559	TAG(56:8)_FA18:1	12.8035	TAG	TAG	C00422	2.04656e-08	1.86695e-08	1.64702e-08	2.09011e-08	3.32843e-08	9.66507e-09	1.99093e-08	6.62928e-06	6.63553e-06	2.94563e-08	6.13616e-06	4.66195e-06	4.3202e-06	4.73543e-06	1.69016	0.0058237	0.0328549	237.85	7.89391
1566	TAG(58:9)_FA20:4	12.8455	TAG	TAG	C00422	2.197e-05	0.000110233	9.21423e-05	0.000138607	7.93718e-05	1.95246e-05	7.69748e-05	0.000189075	0.000127464	0.000275943	0.000171423	0.000127978	8.82337e-05	0.000163353	1.18637	0.0263852	0.0975106	2.12216	1.08553
1571	TAG(58:8)_FA20:4	13.1918	TAG	TAG	C00422	2.82012e-05	5.83337e-05	2.79101e-05	4.76639e-05	1.19369e-05	1.79527e-05	3.19998e-05	7.1111e-05	6.71346e-05	6.12025e-05	0.000131961	9.22866e-05	4.09278e-05	7.74373e-05	1.41528	0.0115324	0.0527114	2.41993	1.27497
1573	TAG(58:8)_FA22:6	13.3354	TAG	TAG	C00422	3.48583e-05	5.10991e-05	9.48318e-05	6.51186e-05	4.40393e-05	3.42553e-05	5.40337e-05	0.000261478	0.000171796	0.00030951	0.000243574	0.000266744	0.000113643	0.000227791	1.76049	0.001307	0.0112596	4.21572	2.07578
1574	TAG(58:8)_FA18:1	13.1319	TAG	TAG	C00422	1.08619e-05	8.81121e-06	1.64702e-08	7.17361e-06	3.90182e-06	9.66507e-09	5.12911e-06	5.71191e-05	2.01455e-05	1.35071e-05	2.74722e-05	2.3757e-05	6.78768e-06	2.47981e-05	1.12972	0.0391672	0.127069	4.83477	2.27345
1577	TAG(58:7)_FA22:4	13.438	TAG	TAG	C00422	2.40691e-05	3.41862e-05	5.03317e-05	5.12542e-05	2.90597e-05	2.42757e-05	3.55294e-05	0.000124839	8.36482e-05	0.000105874	9.72704e-05	7.51708e-05	3.1377e-05	8.63632e-05	1.46112	0.00466218	0.0276478	2.43075	1.2814
1578	TAG(58:7)_FA22:5	13.4946	TAG	TAG	C00422	2.66028e-05	4.25658e-05	5.82585e-05	0.000106337	7.1246e-05	1.0365e-05	5.25625e-05	0.000172827	0.000103532	0.000193236	0.000157703	0.000114594	5.92785e-05	0.000133528	1.30494	0.00830498	0.0425255	2.54037	1.34504
1581	TAG(58:7)_FA18:0	13.5414	TAG	TAG	C00422	2.51576e-05	2.10123e-05	1.4855e-05	2.09011e-08	3.32843e-08	1.37262e-05	1.24675e-05	6.79735e-05	3.45198e-05	6.20848e-05	5.76592e-05	6.58521e-05	3.05622e-05	5.31086e-05	1.14797	0.000449957	0.00515622	4.25975	2.09077
1582	TAG(58:7)_FA18:1	13.446	TAG	TAG	C00422	2.04656e-08	1.86695e-08	2.47105e-05	4.69112e-05	1.57889e-05	9.66507e-09	1.45766e-05	5.44408e-05	3.78296e-05	7.47289e-05	4.4803e-05	5.15042e-05	1.76548e-05	4.68269e-05	1.20952	0.0144802	0.0621623	3.21248	1.68369
1584	TAG(58:6)_FA18:1	13.7821	TAG	TAG	C00422	1.59088e-05	1.3342e-05	1.09942e-05	2.09011e-08	3.32843e-08	9.66507e-09	6.71814e-06	9.27877e-05	5.79736e-05	0.000143745	4.38281e-05	0.000132273	6.21037e-05	8.87852e-05	1.41829	0.00426144	0.0262453	13.2157	3.72418
1585	TAG(58:6)_FA18:0	13.8687	TAG	TAG	C00422	2.04656e-08	1.86695e-08	1.64702e-08	5.00156e-05	3.32843e-08	2.19387e-05	1.20072e-05	0.000131705	7.79745e-05	0.000118253	7.35054e-05	0.000111027	4.7966e-05	9.34052e-05	1.50885	0.00037337	0.00459913	7.7791	2.9596
1586	TAG(58:6)_FA16:0	13.8145	TAG	TAG	C00422	8.84523e-06	6.00748e-06	1.01776e-05	1.17548e-05	3.32843e-08	2.32811e-05	1.00166e-05	5.40084e-05	7.33715e-05	1.1077e-05	3.03725e-05	4.22432e-05	2.28315e-05	3.8984e-05	1.08025	0.0238024	0.0895223	3.89195	1.96049
1588	TAG(58:6)_FA22:4	13.797	TAG	TAG	C00422	1.27668e-05	7.62926e-06	1.18732e-05	2.49995e-05	2.86032e-05	1.71545e-05	1.71711e-05	0.000136714	8.18214e-05	0.000117186	0.000119897	0.000117926	3.39928e-05	0.000101256	1.73691	0.00230007	0.0163114	5.8969	2.55996
1589	TAG(58:5)_FA18:1	14.0431	TAG	TAG	C00422	1.0203e-05	2.68275e-05	1.80959e-05	2.09011e-08	1.76811e-05	9.66507e-09	1.21397e-05	8.90897e-05	5.21608e-05	9.92359e-05	0.000131198	6.47458e-05	4.41758e-05	8.0101e-05	1.19685	0.00282772	0.0191773	6.59828	2.72209
1590	TAG(58:3)_FA18:1	14.7283	TAG	TAG	C00422	2.04656e-08	4.56063e-05	1.64702e-08	2.59003e-05	1.07989e-05	7.32968e-06	1.49454e-05	9.91803e-05	1.29917e-05	1.48842e-05	7.17084e-05	0.000114915	5.12809e-05	6.08268e-05	1.08957	0.0347006	0.116124	4.06994	2.02501
1591	TAG(58:2)_FA18:1	15.0412	TAG	TAG	C00422	2.04656e-08	1.86695e-08	1.64702e-08	2.09011e-08	3.32843e-08	9.66507e-09	1.99093e-08	3.49735e-08	0.000139348	0.00034071	2.9369e-08	0.00034006	0.000159302	0.000163247	1.43915	0.0472129	0.147243	8199.55	13.0013
1593	TAG(58:10)_FA20:4	12.6202	TAG	TAG	C00422	3.88034e-05	2.59056e-05	3.68369e-05	4.29374e-05	1.59317e-05	1.36732e-05	2.90147e-05	7.40821e-05	8.66278e-05	0.000133304	8.69043e-05	6.12182e-05	3.59073e-05	7.9674e-05	1.50894	0.0050716	0.0296619	2.74599	1.45732
1594	TAG(58:10)_FA20:5	12.4592	TAG	TAG	C00422	2.04656e-08	6.16601e-06	1.64702e-08	2.09011e-08	3.32843e-08	9.66507e-09	1.04447e-06	1.11848e-05	1.08918e-08	1.40592e-05	3.014e-05	8.061e-06	1.59569e-05	1.32355e-05	1.27856	0.0295326	0.104941	12.672	3.66357
1598	TAG(60:11)_FA22:6	12.8168	TAG	TAG		3.97385e-05	2.56939e-05	4.14952e-05	5.30535e-05	4.77776e-05	2.05469e-05	3.80509e-05	0.000137464	7.76037e-05	0.000121757	3.00313e-05	0.000101101	5.85226e-05	8.77466e-05	1.29454	0.0279506	0.10109	2.30603	1.20541
1599	TAG(60:10)_FA22:5	12.8455	TAG	TAG		2.04656e-08	2.06308e-05	1.64702e-08	4.00071e-05	3.32843e-08	9.66507e-09	1.01196e-05	5.89808e-05	4.52948e-05	6.66132e-05	9.2189e-05	7.64205e-05	1.45631e-08	5.65855e-05	1.08301	0.0102442	0.0491029	5.59165	2.48328
1601	TAG(60:12)_FA22:6	12.4324	TAG	TAG	C00422	3.23692e-05	3.49763e-05	1.64702e-08	4.90887e-05	1.70461e-05	9.66507e-09	2.22511e-05	0.00010702	7.8084e-05	0.000152206	0.00011139	9.35713e-05	4.26002e-05	9.74786e-05	1.10178	0.00129064	0.0111943	4.38085	2.13121

## Sheet: A48 VS M
ID	compound name	rt	subclass	Super.Class	KEGG COMPOUND ID	M1	M2	M3	M4	M5	M6	MEAN M	A48_1	A48_2	A48_3	A48_4	A48_5	A48_6	MEAN A48	VIP	P-VALUE	Q-VALUE	FOLD CHANGE	LOG_FOLDCHANGE
29	BMP(16:0/20:4)	6.01218	BMP	BMP		0.00463798	1.86695e-08	1.64702e-08	2.09011e-08	0.0286662	9.66507e-09	0.00555071	0.0878421	0.0281864	0.0198968	0.0117188	0.0776331	0.0303027	0.0425966	1.46342	0.0353303	0.129072	7.67409	2.94
30	BMP(16:1/20:3)	6.21347	BMP	BMP		0.00578988	0.0245555	0.00941232	0.0116808	0.0199985	0.0233534	0.0157984	0.110819	0.0407164	0.0308908	0.0265187	0.0524264	0.0404787	0.0503083	1.50924	0.0406053	0.14184	3.18439	1.67102
31	BMP(18:1/18:3)	6.36925	BMP	BMP		2.04656e-08	1.86695e-08	1.64702e-08	2.09011e-08	3.32843e-08	0.119203	0.0198672	0.448712	0.130414	0.106238	0.0975152	0.230797	0.0711228	0.1808	1.65821	0.0386693	0.138883	9.10043	3.18593
44	BMP(18:2/20:6)	4.23657	BMP	BMP		0.0346374	0.039006	0.0313774	0.0394372	0.0507426	0.0454213	0.0401036	0.039956	0.175039	0.0939152	0.287312	0.315102	0.0672051	0.163088	1.4433	0.0489823	0.161376	4.06667	2.02385
47	BMP(18:2/20:5)	4.26096	BMP	BMP		0.0587514	0.0562601	0.071053	0.12854	0.211579	0.105958	0.105357	0.169196	0.639522	0.276506	0.814735	0.878577	0.287133	0.510945	1.60377	0.0217908	0.0954751	4.84966	2.27788
49	BMP(18:1/20:5)	4.98076	BMP	BMP		0.0184472	0.0246166	0.0357902	0.0380673	0.0803282	0.0424473	0.0399495	0.0390384	0.131977	0.0687322	0.235316	0.259881	0.122186	0.142855	1.42053	0.0348768	0.12852	3.5759	1.8383
56	BMP(18:1/20:4)	6.65022	BMP	BMP		2.04656e-08	1.86695e-08	1.64702e-08	0.0517416	3.32843e-08	9.66507e-09	0.00862362	0.116079	2.90019e-08	0.137662	0.566762	0.552006	0.385928	0.293073	1.35994	0.0342844	0.127442	33.9849	5.08682
57	BMP(18:2/20:3)	6.4037	BMP	BMP		0.0353578	0.0182186	0.0608422	0.0460778	0.05146	0.0778342	0.0482984	0.15341	0.593639	0.25304	0.59912	0.910273	0.455844	0.494221	1.76965	0.0100371	0.0591087	10.2327	3.35511
89	BMP(18:0/22:4)	8.05866	BMP	BMP		2.04656e-08	1.86695e-08	1.64702e-08	2.09011e-08	0.030592	9.66507e-09	0.00509868	0.0386943	0.0806527	0.0454325	0.0743803	0.0450918	0.161284	0.0742559	1.69849	0.0129161	0.0694856	14.5638	3.86431
91	BMP(18:2/22:2)	8.16583	BMP	BMP		0.0114796	0.0152577	0.0147718	0.0261537	0.0526268	0.0183874	0.0231128	0.0200612	0.105457	0.0316632	0.114281	0.129263	0.181869	0.0970991	1.3745	0.0307029	0.119348	4.20109	2.07076
100	BMP(20:3/22:5)	5.94	BMP	BMP		0.281863	0.473442	0.532284	0.439856	1.49221	0.732633	0.658715	0.558769	4.34637	1.855	2.87691	5.14176	2.73391	2.91879	1.48578	0.019261	0.0877065	4.43103	2.14764
115	BMP(20:2/22:2)	8.80922	BMP	BMP		2.04656e-08	0.00528366	1.64702e-08	0.00666603	0.00993936	0.00580162	0.00461512	0.00533696	0.031572	0.00763804	0.0348003	0.0255643	0.0408842	0.0242993	1.05732	0.0205663	0.0913658	5.26515	2.39648
121	BMP(22:2/22:6)	6.88	BMP	BMP		0.00454162	0.00894566	0.0119204	0.00806163	0.0233554	0.00628339	0.010518	0.0153817	0.0264961	0.0143183	0.0387731	0.0487876	0.0206202	0.0273962	1.4213	0.022567	0.0975352	2.60469	1.38111
124	BMP(22:3/22:4)	8.05571	BMP	BMP		0.0101605	0.00439716	0.00966317	0.0133876	0.0219729	0.0091819	0.0114605	0.0104142	0.039878	0.0203601	0.0586517	0.075118	0.0556322	0.0433424	1.41239	0.0235345	0.100693	3.78188	1.9191
138	CE(22:5)	14.1586	CE	CE		0.000470833	0.000468617	0.000554528	0.000581537	0.000485987	0.000463385	0.000504148	0.000811342	0.00084564	0.000941165	0.000768932	0.000710844	0.000694399	0.000795387	1.8209	4.7182e-05	0.00252743	1.57769	0.65781
141	CE(22:1)	16.0764	CE	CE		0.000319772	0.000209471	0.000231129	0.000265549	0.000203178	0.000183647	0.000235458	0.000459059	0.00039216	0.000352286	0.00030484	0.000424933	0.000626984	0.00042671	1.57988	0.00337082	0.0325823	1.81226	0.857789
142	CE(22:0)	16.0764	CE	CE	C02530	2.04656e-08	1.86695e-08	1.64702e-08	2.09011e-08	3.32843e-08	9.66507e-09	1.99093e-08	3.97227e-08	2.62334e-05	1.70275e-05	2.31306e-05	3.00241e-05	2.89616e-05	2.09028e-05	1.71225	0.00610968	0.0460937	1049.9	10.036
145	Cer(18:1/14:0)	7.93348	CER	CER		0.000154247	0.000137968	0.000137653	0.00010563	0.000164102	0.000168004	0.000144601	0.000253516	0.000181704	0.000188629	0.000252134	0.000197312	0.000129038	0.000200389	1.244	0.0260982	0.106994	1.38581	0.470728
146	Cer(18:1/16:1)	8.04378	CER	CER		7.79196e-05	6.59139e-05	9.74609e-05	8.58826e-05	0.000123078	8.08475e-05	8.85171e-05	6.3377e-05	6.00769e-05	5.02362e-05	5.23577e-05	5.45179e-05	5.25231e-05	5.55148e-05	1.62691	0.00846568	0.0542399	0.627165	-0.673083
148	Cer(18:1/18:1)	8.84833	CER	CER		3.95106e-05	5.63088e-05	4.42231e-05	4.02418e-05	4.80389e-05	6.18088e-05	4.83553e-05	2.5177e-05	4.51761e-05	4.90312e-05	2.07197e-05	3.11055e-05	2.63622e-05	3.29286e-05	1.22464	0.0272914	0.110116	0.680972	-0.554333
149	Cer(18:1/18:0)	9.50245	CER	CER		0.00398323	0.00422891	0.00361854	0.00382084	0.00556255	0.00568335	0.0044829	0.00739497	0.00715024	0.0074472	0.00629554	0.00723282	0.00482827	0.00672484	1.55986	0.00241044	0.0264941	1.50011	0.585067
151	Cer(18:1/20:0)	10.276	CER	CER		0.00169225	0.00160223	0.00163866	0.00204415	0.00234901	0.00211471	0.00190683	0.00300627	0.00252158	0.0034741	0.00256168	0.0026476	0.00219725	0.00273475	1.55923	0.00377048	0.0343093	1.43418	0.520227
152	Cer(18:1/22:1)	10.2658	CER	CER		0.00026415	0.00033026	0.000284505	0.000315833	0.000339797	0.000327096	0.000310274	0.000548044	0.000642504	0.000658405	0.000595464	0.000641489	0.000486783	0.000595448	1.89935	2.4113e-06	0.000533391	1.91911	0.940435
160	DAG(14:0/18:3)	8.16271	DAG	DAG		2.04656e-08	1.86695e-08	1.64702e-08	2.09011e-08	3.32843e-08	9.66507e-09	1.99093e-08	4.54316e-06	2.41508e-06	5.56366e-06	2.34771e-08	3.9097e-06	3.31366e-06	3.29479e-06	1.68213	0.00879324	0.0554565	165.49	7.3706
161	DAG(14:0/18:2)	8.72085	DAG	DAG		7.26432e-06	8.84269e-06	1.38658e-05	9.64124e-06	1.0417e-05	9.62066e-06	9.94195e-06	1.5638e-05	4.14869e-05	3.82325e-05	2.63901e-05	1.49573e-05	3.28963e-05	2.82668e-05	1.65533	0.00981178	0.058458	2.84319	1.50751
163	DAG(14:0/18:1)	9.35638	DAG	DAG		8.78753e-05	9.50649e-05	9.64948e-05	0.000106082	0.000132798	0.000123205	0.00010692	0.000279887	0.000282626	0.000266863	0.000228864	0.000254252	0.000203594	0.000252681	1.89335	1.57915e-06	0.000533391	2.36327	1.24079
164	DAG(16:0/16:1)	9.38377	DAG	DAG	C00165	0.000982722	0.000968046	0.00112273	0.00112825	0.00121288	0.00123552	0.00110836	0.00193421	0.0022438	0.00218609	0.00194596	0.00186228	0.00140663	0.00192983	1.80682	8.62228e-05	0.00366447	1.74116	0.800049
166	DAG(14:0/20:4)	8.53236	DAG	DAG		3.11804e-06	4.7345e-06	4.40068e-06	1.74256e-06	6.671e-06	5.24941e-06	4.31936e-06	1.20422e-05	1.26812e-05	1.40071e-05	1.16286e-05	1.52653e-05	7.91168e-06	1.2256e-05	1.69116	7.92835e-05	0.00348574	2.83746	1.5046
168	DAG(16:0/18:3)	8.96055	DAG	DAG		1.53985e-05	2.96287e-05	2.57451e-05	2.30283e-05	2.64818e-05	3.52556e-05	2.5923e-05	3.60671e-05	7.71241e-05	6.89317e-05	6.19735e-05	6.63398e-05	1.81576e-05	5.47656e-05	1.30638	0.0251726	0.104886	2.11263	1.07904
169	DAG(16:1/18:2)	8.83002	DAG	DAG	C00165	5.24689e-06	5.88712e-06	7.37316e-06	6.46775e-06	6.28674e-06	8.27734e-06	6.58983e-06	1.12293e-05	1.97916e-05	1.23199e-05	1.57674e-05	1.69493e-05	1.02517e-05	1.43849e-05	1.75919	0.00282295	0.0296809	2.18289	1.12624
170	DAG(16:0/18:2)	9.49962	DAG	DAG	C00165	0.000720531	0.00117425	0.00113656	0.000951091	0.00107583	0.00151259	0.00109514	0.00175634	0.00218946	0.00198848	0.00174341	0.00190091	0.000851109	0.00173828	1.29041	0.0144786	0.0741376	1.58727	0.666547
171	DAG(16:1/18:1)	9.43572	DAG	DAG		8.79458e-05	0.000113745	0.000113491	8.90018e-05	0.000123404	0.000145106	0.000112116	0.000220903	0.00025736	0.000255794	0.000190277	0.000244451	0.000102506	0.000211882	1.53225	0.00747492	0.0503136	1.88985	0.918273
172	DAG(16:0/18:1)	10.1063	DAG	DAG	C00165	0.0048732	0.00607917	0.00615212	0.00582428	0.00525615	0.00542288	0.0056013	0.00668824	0.00909192	0.00813153	0.00770459	0.00848404	0.00442559	0.00742098	1.20081	0.0441948	0.150787	1.32487	0.405849
173	DAG(16:1/18:0)	10.139	DAG	DAG	C00165	0.000175648	0.000257928	0.000224341	0.000220436	0.000211677	0.000210508	0.000216756	0.000364796	0.000530714	0.000473842	0.000437315	0.000500555	0.000180603	0.000414637	1.50038	0.0120349	0.0670064	1.91292	0.935776
176	DAG(14:0/22:6)	8.30896	DAG	DAG		1.02623e-06	1.79946e-06	8.02434e-07	1.44888e-06	7.79314e-07	8.5115e-07	1.11791e-06	7.45867e-06	8.81309e-06	9.53238e-06	9.23239e-06	9.18726e-06	7.28585e-06	8.58494e-06	1.92201	8.56278e-09	1.09175e-05	7.67945	2.941
177	DAG(16:0/20:5)	8.79813	DAG	DAG		6.26273e-06	1.0016e-05	1.11017e-05	7.45288e-06	1.40125e-05	1.47178e-05	1.05939e-05	2.08329e-05	2.47527e-05	2.17251e-05	1.71323e-05	2.14543e-05	5.67673e-06	1.85957e-05	1.08351	0.027261	0.110116	1.75531	0.811728
178	DAG(16:1/20:4)	8.64982	DAG	DAG	C00165	4.23953e-06	7.12787e-06	5.90676e-06	4.60738e-06	8.30875e-06	1.04637e-05	6.77567e-06	1.26574e-05	9.87681e-06	1.43297e-05	1.09446e-05	1.06586e-05	7.69113e-06	1.10264e-05	1.4027	0.0100787	0.0591087	1.62735	0.702524
181	DAG(16:0/20:3)	9.69097	DAG	DAG		0.000234267	0.000445326	0.00037854	0.000311012	0.000371461	0.00046375	0.000367393	0.000617461	0.000827587	0.000750021	0.000624115	0.000782767	0.000286057	0.000648001	1.35486	0.00938486	0.0569795	1.76378	0.818674
183	DAG(18:1/18:2)	9.57093	DAG	DAG		9.1541e-05	0.000178547	0.000151419	0.000111289	0.000167436	0.00021404	0.000152379	0.000243453	0.000260158	0.000262578	0.000216425	0.00025736	0.000102129	0.000223684	1.06094	0.0456592	0.154009	1.46795	0.5538
184	DAG(16:1/20:2)	9.57025	DAG	DAG		5.90739e-07	1.96244e-06	1.02795e-06	1.0435e-06	1.05288e-06	1.01012e-06	1.1146e-06	5.45026e-06	3.99624e-06	2.20318e-06	5.06947e-06	3.28102e-06	8.93484e-07	3.48228e-06	1.4535	0.0192209	0.0877065	3.12422	1.6435
185	DAG(18:0/18:2)	10.267	DAG	DAG	C00165	0.000289206	0.000530914	0.000478892	0.000364179	0.0005967	0.000756638	0.000502755	0.000966997	0.000888638	0.00110876	0.000750528	0.000796254	0.000311083	0.00080371	1.06993	0.043967	0.150693	1.59861	0.67682
186	DAG(18:1/18:1)	10.165	DAG	DAG		0.000288144	0.000453554	0.000398565	0.00034723	0.000554604	0.000614384	0.000442747	0.000770419	0.000676698	0.000855847	0.000602783	0.000663598	0.000323105	0.000648742	1.11565	0.0454349	0.154009	1.46527	0.551162
187	DAG(18:0/18:1)	10.8279	DAG	DAG		0.000548541	0.000811882	0.000773963	0.000671768	0.00118123	0.00129659	0.000880662	0.00186716	0.0015544	0.0021173	0.0012672	0.00143154	0.000940297	0.00152965	1.42213	0.0113471	0.0635237	1.73693	0.79654
188	DAG(16:1/20:0)	10.8277	DAG	DAG		2.70872e-06	2.54823e-06	2.46491e-06	2.30437e-06	3.00004e-06	2.97186e-06	2.66635e-06	4.77977e-06	4.23472e-06	5.03663e-06	3.01012e-06	3.60266e-06	2.74224e-06	3.90102e-06	1.45008	0.021944	0.0954902	1.46305	0.548984
189	DAG(16:1/22:6)	8.36354	DAG	DAG		5.3275e-06	7.03897e-06	6.06399e-06	6.49209e-06	6.60981e-06	4.42739e-06	5.99329e-06	2.88536e-05	4.50585e-05	4.40012e-05	3.94963e-05	3.42947e-05	3.17311e-05	3.72392e-05	1.94314	7.057e-05	0.00321346	6.21349	2.6354
190	DAG(18:2/20:5)	8.2502	DAG	DAG		2.04656e-08	1.86695e-08	2.48028e-06	2.09011e-08	2.92701e-06	2.04982e-06	1.25286e-06	4.35759e-06	5.89334e-06	5.10273e-06	5.11891e-06	5.89345e-06	3.91009e-06	5.04602e-06	1.32227	0.000166755	0.00535108	4.02761	2.00992
191	DAG(16:0/22:6)	9.07772	DAG	DAG		0.000390939	0.000507342	0.000435251	0.000510701	0.000455681	0.000388959	0.000448146	0.00115993	0.00158734	0.00138224	0.00131693	0.00157415	0.000778777	0.00129989	1.87108	0.000818143	0.0135472	2.90061	1.53636
193	DAG(18:2/20:4)	8.77947	DAG	DAG	C00165	2.76898e-05	3.63341e-05	4.38629e-05	4.04089e-05	3.60452e-05	3.71392e-05	3.69134e-05	6.59384e-05	8.77895e-05	7.45727e-05	6.12555e-05	7.78984e-05	3.46723e-05	6.70211e-05	1.55143	0.00883975	0.0554565	1.81563	0.860473
194	DAG(16:0/22:5)	9.36374	DAG	DAG		0.000720047	0.0011295	0.000956989	0.000926842	0.000880699	0.000910493	0.000920762	0.00130731	0.00244931	0.00183581	0.00183103	0.00213696	0.000626614	0.00169784	1.28364	0.0314706	0.121224	1.84395	0.8828
199	DAG(18:1/20:1)	10.8426	DAG	DAG		4.8516e-05	8.18501e-05	6.46403e-05	6.00075e-05	6.92925e-05	8.02083e-05	6.74191e-05	0.000100138	0.000113234	0.000111426	8.93704e-05	9.7545e-05	5.47734e-05	9.44145e-05	1.24064	0.0236957	0.100917	1.40041	0.48585
200	DAG(18:2/22:6)	8.52977	DAG	DAG		2.27319e-05	2.71518e-05	2.44694e-05	2.96923e-05	2.72284e-05	1.89377e-05	2.50353e-05	9.69636e-05	0.000103008	0.000123506	0.000111578	0.000128368	0.000101881	0.000110884	1.94198	4.49537e-06	0.00071645	4.42912	2.14702
201	DAG(18:1/22:6)	9.14154	DAG	DAG		0.00016709	0.000202053	0.00017906	0.000189603	0.00015888	0.000132955	0.000171607	0.000409022	0.000548264	0.000470276	0.000456914	0.000556779	0.000278748	0.000453334	1.84651	0.000816207	0.0135472	2.6417	1.40147
202	DAG(18:2/22:5)	9.05924	DAG	DAG		3.19811e-06	2.95886e-06	1.64702e-08	4.24729e-06	1.7378e-06	3.16269e-06	2.55354e-06	1.137e-05	1.8197e-05	1.36255e-05	1.16526e-05	1.52221e-05	9.48647e-06	1.32589e-05	1.28808	1.86004e-05	0.00182427	5.19238	2.3764
203	DAG(18:0/22:6)	9.14782	DAG	DAG		8.35487e-06	1.08343e-05	7.46575e-06	7.68775e-06	4.79645e-06	5.3511e-06	7.41504e-06	1.51586e-05	1.87415e-05	1.30861e-05	1.9576e-05	2.59887e-05	9.49948e-06	1.70084e-05	1.60181	0.00337323	0.0325823	2.29377	1.19772
204	DAG(18:1/22:5)	9.42607	DAG	DAG		0.000188741	0.00025174	0.000209579	0.000233507	0.000197206	0.000191832	0.000212101	0.00034947	0.000509389	0.000383968	0.000383469	0.000584713	0.000159529	0.00039509	1.37356	0.0272851	0.110116	1.86274	0.89743
205	DAG(18:2/22:4)	9.35056	DAG	DAG		1.9218e-05	2.32674e-05	2.75991e-05	2.1796e-05	2.11551e-05	1.95382e-05	2.20956e-05	4.759e-05	7.64461e-05	5.14742e-05	5.44214e-05	8.20917e-05	4.31188e-05	5.91904e-05	1.84103	0.00210076	0.0238692	2.67883	1.4216
208	Cer(18:0/14:0)	8.17521	DCER	DCER		8.64084e-06	1.55053e-05	9.23935e-06	1.28204e-05	1.76495e-05	9.62565e-06	1.22468e-05	5.47782e-05	6.29336e-05	7.86666e-05	5.18327e-05	7.70798e-05	4.15205e-05	6.11352e-05	1.89807	0.00029381	0.00708584	4.99192	2.31959
210	Cer(18:0/16:0)	9.00119	DCER	DCER		0.000672766	0.000574394	0.000602527	0.000564478	0.000753267	0.000607014	0.000629074	0.00218244	0.00205685	0.00197457	0.00214485	0.00198867	0.0012176	0.0019275	1.9017	0.000220401	0.00604489	3.06402	1.61543
212	Cer(18:0/18:0)	9.59373	DCER	DCER		0.000137958	0.000190875	0.000147395	0.000170879	0.000147709	0.000133537	0.000154725	0.000636701	0.000890525	0.000854031	0.000727173	0.000852623	0.000463875	0.000737488	1.92656	0.000294549	0.00708584	4.76643	2.25291
213	Cer(18:0/20:1)	9.80002	DCER	DCER		6.05874e-06	4.24072e-06	4.42048e-06	5.82984e-06	3.63797e-06	1.67442e-06	4.31036e-06	1.46063e-05	1.12931e-05	1.59688e-05	1.55493e-05	1.33418e-05	7.41187e-06	1.30285e-05	1.68392	0.000145847	0.00531299	3.02261	1.59579
214	Cer(18:0/20:0)	10.2857	DCER	DCER		0.000133488	0.000127522	0.000113	0.00012513	0.000150105	0.000156521	0.000134294	0.000249139	0.000253759	0.000263147	0.000204154	0.000236264	0.000135477	0.000223657	1.62486	0.00464256	0.0381888	1.66542	0.735887
215	Cer(18:0/22:1)	10.5238	DCER	DCER		1.45439e-05	9.88086e-06	1.29663e-05	2.90023e-05	3.02746e-05	1.05468e-05	1.78691e-05	9.08258e-05	8.12618e-05	0.000110268	7.9618e-05	9.77122e-05	7.22281e-05	8.86523e-05	1.83927	1.11096e-06	0.000533391	4.9612	2.31069
217	Cer(18:0/24:1)	11.1749	DCER	DCER		0.00013158	0.000136594	0.000131333	0.000160069	0.000167771	0.000130506	0.000142976	0.000562253	0.000642388	0.000722725	0.000629159	0.000644279	0.00043213	0.000605489	1.94231	6.8046e-05	0.00321328	4.23491	2.08233
233	DGDG(16:1/16:1)	12.5316	DGDG	DGDG		2.04656e-08	1.86695e-08	1.64702e-08	2.09011e-08	3.32843e-08	4.7221e-06	8.05315e-07	9.17603e-06	2.66993e-06	1.55901e-05	2.34771e-08	7.00114e-06	1.44588e-05	8.15325e-06	1.35077	0.0330075	0.12488	10.1243	3.33975
238	DGDG(16:0/16:0)	13.3539	DGDG	DGDG		2.04656e-08	1.86695e-08	1.64702e-08	2.09011e-08	3.32843e-08	9.66507e-09	1.99093e-08	1.48201e-05	2.90019e-08	1.68536e-05	2.34771e-08	1.33763e-05	2.44141e-05	1.15861e-05	1.4219	0.0333159	0.125325	581.944	9.18474
240	DGDG(16:0/18:2)	13.0854	DGDG	DGDG		2.04656e-08	4.33557e-07	1.64702e-08	2.09011e-08	3.32843e-08	9.66507e-09	8.90572e-08	4.92899e-07	1.19027e-06	9.27092e-07	2.34771e-08	1.29961e-06	1.84849e-06	9.6364e-07	1.4453	0.0192496	0.0877065	10.8205	3.43569
242	DGDG(14:1/20:0)	13.37	DGDG	DGDG		2.04656e-08	1.86695e-08	1.64702e-08	6.4138e-07	3.32843e-08	4.92649e-07	2.0382e-07	5.0099e-07	6.1332e-07	1.16226e-06	1.04975e-06	3.45097e-08	1.21905e-06	7.63313e-07	1.15214	0.0303663	0.118401	3.74504	1.90498
244	DGDG(16:1/18:0)	13.4255	DGDG	DGDG		1.07091e-06	1.86695e-08	1.04128e-06	1.90101e-06	9.32444e-07	4.56492e-07	9.03468e-07	5.39126e-06	5.63308e-06	5.04121e-06	4.63601e-06	2.13957e-06	1.03002e-05	5.52356e-06	1.37651	0.00712585	0.0488465	6.11373	2.61205
255	FFA(16:2)	3.11158	FFA	FFA		0.00159581	0.00124355	0.00107209	0.00129275	0.00121186	0.00110205	0.00125302	0.00226637	0.0024056	0.00207489	0.00258351	0.0016965	0.00101486	0.00200695	1.35214	0.0219213	0.0954902	1.6017	0.679601
276	FFA(24:5)	5.1492	FFA	FFA		0.00453852	0.0033627	0.00344878	0.0031039	0.00312934	0.00304723	0.00343841	0.00643293	0.00618806	0.00690206	0.00631065	0.00628789	0.00308655	0.00586802	1.52518	0.0025983	0.0278389	1.70661	0.771132
277	FFA(24:4)	5.5588	FFA	FFA		0.00329314	0.00312147	0.00301724	0.00302334	0.00276601	0.00308639	0.00305127	0.00539321	0.00480754	0.00470491	0.00441751	0.00444767	0.00242988	0.00436679	1.34274	0.0238243	0.100917	1.43114	0.517165
278	FFA(24:3)	6.06151	FFA	FFA		0.000824681	0.000516801	0.000703255	0.000574941	0.000623954	0.000462568	0.0006177	0.00112809	0.0012303	0.00133012	0.00112764	0.0010008	0.000482452	0.0010499	1.35711	0.00887303	0.0554565	1.69969	0.765274
281	FFA(24:0)	8.28887	FFA	FFA		0.0065572	0.00570229	0.0055971	0.00544143	0.00590405	0.00643529	0.00593956	0.00772793	0.00741767	0.00870636	0.00747802	0.00754669	0.00488067	0.00729289	1.16789	0.0482012	0.159627	1.22785	0.296135
284	FFA(26:4)	5.84238	FFA	FFA		4.63583e-05	2.77815e-05	3.19469e-05	3.26564e-05	3.28376e-05	3.17016e-05	3.38804e-05	5.26512e-05	4.81479e-05	5.374e-05	4.58369e-05	8.51333e-05	3.17925e-05	5.28836e-05	1.32464	0.0460122	0.15479	1.56089	0.642371
302	HexCer(18:1/16:1)	7.68612	HCER	HCER		8.79774e-06	2.73229e-06	6.20422e-06	5.78905e-06	8.01687e-06	3.09093e-06	5.77185e-06	1.76225e-05	1.1818e-05	1.31274e-05	1.43208e-05	1.22438e-05	8.26067e-06	1.28989e-05	1.52857	0.00131172	0.0173265	2.23479	1.16014
308	HexCer(18:1/18:0)	8.69497	HCER	HCER		0.000205236	0.000223167	0.000267025	0.00026083	0.000254712	0.00030971	0.000253447	0.000427612	0.000348624	0.000507064	0.000486956	0.000469588	0.000467102	0.000451158	1.78667	2.97843e-05	0.00212914	1.78009	0.83195
309	HexCer(18:0/18:0)	8.67959	HCER	HCER		7.14044e-06	4.51206e-06	4.18454e-06	6.07883e-06	3.65511e-06	8.0532e-06	5.60403e-06	9.47431e-06	8.08984e-06	1.06669e-05	6.71453e-06	8.86214e-06	5.04014e-06	8.14131e-06	1.16045	0.042863	0.148104	1.45276	0.538796
311	HexCer(18:0/20:1)	9.42904	HCER	HCER		4.79651e-06	9.13254e-06	5.99287e-06	8.26151e-06	1.07849e-05	4.3209e-06	7.21487e-06	1.22433e-05	1.25585e-05	1.43803e-05	1.57323e-05	1.45745e-05	8.45921e-06	1.29914e-05	1.50628	0.00305547	0.0309296	1.80064	0.848506
312	HexCer(18:1/20:0)	9.44445	HCER	HCER		0.00077241	0.000860611	0.00104486	0.00099631	0.000985307	0.000718708	0.000896368	0.00160689	0.0014621	0.00177644	0.00184074	0.00152954	0.00128604	0.00158362	1.80028	4.23082e-05	0.00245195	1.76671	0.821068
313	HexCer(18:0/20:0)	9.4464	HCER	HCER		2.09093e-05	1.56889e-05	1.84294e-05	2.26056e-05	1.93005e-05	9.16459e-06	1.7683e-05	3.55641e-05	3.50638e-05	4.23773e-05	5.24758e-05	3.5704e-05	2.95593e-05	3.84574e-05	1.68009	0.000273461	0.00683652	2.17482	1.12089
314	HexCer(18:1/22:1)	9.44339	HCER	HCER		0.000235939	0.000214505	0.000257512	0.000232221	0.000218728	0.000167064	0.000220995	0.000554932	0.000475646	0.000535235	0.000650238	0.000494859	0.000383791	0.000515783	1.85794	0.000223	0.00604489	2.33392	1.22275
331	Hex2Cer(18:1/18:0)	8.31883	LCER	LCER		5.30248e-05	5.48092e-05	5.2223e-05	6.59138e-05	4.5793e-05	4.40708e-05	5.26391e-05	0.000125467	6.36642e-05	7.68621e-05	9.39007e-05	9.99097e-05	4.80508e-05	8.46424e-05	1.33533	0.0355469	0.129492	1.60798	0.685246
335	Hex2Cer(18:1/20:0)	9.08644	LCER	LCER		6.65012e-05	7.31398e-05	4.3123e-05	5.10318e-05	4.62204e-05	4.86894e-05	5.47843e-05	0.000153135	0.000109684	8.70389e-05	0.000121937	0.000102184	5.61937e-05	0.000105029	1.53368	0.0112405	0.0634145	1.91713	0.938951
345	Hex2Cer(18:1/26:0)	10.7847	LCER	LCER		2.16094e-05	3.04834e-05	3.1873e-05	3.4191e-05	2.26442e-05	3.40897e-05	2.91485e-05	5.22146e-05	4.20379e-05	4.07514e-05	5.26508e-05	4.7909e-05	2.21416e-05	4.29509e-05	1.19341	0.023471	0.100693	1.47352	0.559269
350	LPC(16:0)	3.66168	LPC	LPC	C04230	0.0867954	0.0739186	0.078542	0.0779318	0.0946387	0.077384	0.0815351	0.069185	0.0517967	0.0597883	0.0517406	0.0514961	0.0341044	0.0530185	1.55788	0.000519473	0.0103489	0.650254	-0.620925
352	LPC(18:2)	3.08277	LPC	LPC	C04230	0.00112058	0.00114109	0.00124378	0.00115104	0.00125726	0.00103089	0.00115744	0.000842897	0.00068504	0.000659903	0.000553135	0.00117558	0.000635807	0.000758727	1.52755	0.00584731	0.0454296	0.655522	-0.609285
353	LPC(18:1)	3.90958	LPC	LPC	C04230	0.0080583	0.0085079	0.0108707	0.0105002	0.0092348	0.00679081	0.00899379	0.00707029	0.00559243	0.00587694	0.00481187	0.00803143	0.00381341	0.00586606	1.41207	0.00531233	0.0421508	0.652235	-0.616536
354	LPC(18:0)	4.71301	LPC	LPC	C04230	0.0364612	0.041843	0.0426336	0.0446781	0.0432068	0.0378673	0.041115	0.036904	0.0327747	0.0336832	0.0277471	0.029212	0.0160261	0.0293912	1.27795	0.00492194	0.0397182	0.714853	-0.484281
358	LPC(20:2)	4.15332	LPC	LPC	C04230	0.0020394	0.00149492	0.00171332	0.00208693	0.00208256	0.00172359	0.00185679	0.00107041	0.00124459	0.00133726	0.00102736	0.00164932	0.000668546	0.00116625	1.44244	0.00214856	0.0240299	0.6281	-0.670934
359	LPC(20:1)	4.82538	LPC	LPC	C04230	0.00167275	0.00170886	0.00175266	0.00165057	0.00150868	0.00179852	0.00168201	0.00093355	0.000973868	0.00111443	0.000868107	0.00108359	0.000666601	0.000940024	1.78707	2.51007e-06	0.000533391	0.558871	-0.839413
363	LPC(22:4)	3.90806	LPC	LPC	C04230	0.000665576	0.000721025	0.000711647	0.000742686	0.000692127	0.000649016	0.000697013	0.000474023	0.000396037	0.000355026	0.000333569	0.000558055	0.000324994	0.000406951	1.73517	2.86294e-05	0.00212914	0.58385	-0.776331
364	LPE(14:0)	2.46142	LPE	LPE		1.82214e-05	1.90969e-05	2.33255e-05	2.72973e-05	2.12336e-05	2.02732e-05	2.15746e-05	1.16637e-05	1.07316e-05	1.64812e-05	8.75638e-06	1.90216e-05	8.2297e-06	1.24807e-05	1.50149	0.00223495	0.0247788	0.578489	-0.789639
365	LPE(16:1)	2.78626	LPE	LPE		0.000164302	0.000208628	0.000201312	0.000237464	0.000152534	0.000163096	0.000187889	0.000155393	0.000114004	8.57239e-05	9.89106e-05	0.000155839	6.67352e-05	0.000112768	1.44124	0.00394646	0.0344639	0.600181	-0.73653
366	LPE(16:0)	3.76661	LPE	LPE		0.015635	0.016823	0.0172724	0.0153843	0.0128054	0.0144199	0.01539	0.00888681	0.00926361	0.00922945	0.00956631	0.00852853	0.00570065	0.00852923	1.75324	1.55372e-05	0.00175086	0.554206	-0.851506
368	LPE(18:2)	3.18011	LPE	LPE		0.000221374	0.000185566	0.000261682	0.000255251	0.000265792	0.000181654	0.000228553	0.000140181	0.000105515	9.12825e-05	9.6004e-05	0.000170057	8.54814e-05	0.000114753	1.68569	0.000261971	0.00668027	0.502087	-0.993992
369	LPE(18:1)	4.02026	LPE	LPE		0.00293129	0.00215369	0.00336462	0.0030613	0.00362534	0.0025566	0.00294881	0.00187619	0.0011622	0.00128071	0.00146657	0.00175802	0.000923513	0.0014112	1.70428	0.000165817	0.00535108	0.478567	-1.06321
370	LPE(18:0)	4.82914	LPE	LPE		0.0230587	0.018609	0.0247926	0.0232273	0.0254919	0.0230756	0.0230425	0.017627	0.0166305	0.0163723	0.0161852	0.0159063	0.0103394	0.0155101	1.57317	0.000392611	0.00840132	0.673109	-0.571089
374	LPE(20:2)	4.25995	LPE	LPE		0.000310578	0.000308949	0.000308646	0.000334013	0.000347158	0.000352637	0.000326997	0.000281502	0.000223579	0.000197872	0.000199735	0.000218457	0.000178196	0.000216557	1.73108	6.13679e-05	0.00300939	0.66226	-0.594531
375	LPE(20:1)	4.92904	LPE	LPE		0.00047363	0.000532144	0.000531642	0.000539693	0.000559541	0.000383506	0.000503359	0.000350249	0.000232336	0.000353129	0.000245077	0.000270972	0.000173115	0.000270813	1.6471	0.000144987	0.00531299	0.538011	-0.894292
376	LPE(20:0)	5.57687	LPE	LPE		0.000328116	0.000238154	0.000297819	0.000224649	0.000291614	0.000208329	0.00026478	0.000170645	0.000172947	0.00018729	0.000121364	0.000125927	8.57572e-05	0.000143988	1.57103	0.000721455	0.0127758	0.543803	-0.878843
401	LPS(18:0)	4.09195	LPS	LPS		0.00665266	0.0110394	0.0180181	0.0132028	0.0219765	0.0184751	0.0148941	0.0113117	0.00638247	0.00626476	0.00589055	0.0105811	0.00239847	0.00713818	1.23775	0.0155469	0.0773057	0.479262	-1.06111
541	PE(14:0/18:2)	7.35511	PE	PE		1.51915e-05	2.34149e-05	1.57484e-05	2.36703e-05	2.74777e-05	3.97887e-05	2.42153e-05	4.39964e-05	7.24479e-05	3.54317e-05	2.34145e-05	6.24305e-05	3.60554e-05	4.56294e-05	1.32318	0.0284151	0.113929	1.88432	0.914048
548	PE(18:0/14:0)	8.58118	PE	PE		4.2681e-05	1.38825e-05	1.21995e-05	6.4797e-05	2.09025e-05	5.95393e-05	3.5667e-05	9.95621e-05	6.23656e-05	7.57291e-05	4.05033e-05	8.37247e-05	4.27044e-05	6.74315e-05	1.18168	0.0400278	0.14167	1.89059	0.918835
556	PE(P-16:0/18:3)	7.96849	PE	PE		0.000165561	0.000274866	0.000215909	0.000218702	0.000269101	0.000220427	0.000227428	3.97227e-08	2.90019e-08	3.12015e-08	2.34771e-08	0.000134307	1.87031e-08	2.24082e-05	1.68336	2.34566e-05	0.00199381	0.0985288	-3.34331
563	PE(P-18:1/16:1)	8.4346	PE	PE		0.000590006	0.000531043	0.000431474	0.000472032	0.000483202	0.000431945	0.00048995	0.000702027	0.000814634	0.000807659	0.000758673	0.000769913	0.000444668	0.000716262	1.48607	0.00448474	0.0373728	1.46191	0.547853
577	PE(O-18:0/16:0)	8.86978	PE	PE		9.70405e-05	0.000137323	0.000106862	0.000121619	0.000121559	0.000107021	0.000115237	0.0001632	0.000158554	0.000153808	0.000133462	0.0001571	0.000107903	0.000145671	1.35894	0.0155824	0.0773057	1.2641	0.338106
592	PE(18:0/18:3)	8.29989	PE	PE		0.000395053	0.00027096	0.000332426	0.000350262	0.000286374	0.000299018	0.000322349	0.000390792	0.000536792	0.000393427	0.000517189	0.0003794	0.000326967	0.000424094	1.29529	0.0259179	0.106598	1.31564	0.395763
607	PE(16:0/20:1)	9.33347	PE	PE		0.000217033	0.000109503	1.64702e-08	0.000167435	3.32843e-08	0.000138616	0.000105439	3.97227e-08	2.90019e-08	3.12015e-08	2.34771e-08	3.45097e-08	1.87031e-08	2.9436e-08	1.36254	0.033794	0.126728	0.000279175	-11.8065
617	PE(16:0/22:6)	7.73543	PE	PE	C00350	0.0015737	0.00217469	0.00111314	0.00183592	0.0011109	0.00163777	0.00157435	0.00329184	0.0023558	0.00401466	0.00264416	0.00281535	0.00192063	0.00284041	1.54549	0.00429069	0.0364757	1.80417	0.851338
622	PE(P-18:1/20:5)	7.91625	PE	PE		0.00054042	0.00060495	0.000620986	0.000313266	0.000499968	0.000567855	0.000524574	0.00107236	0.000897636	0.00122667	0.000893737	0.000897204	0.000464187	0.000908632	1.40377	0.00709364	0.0488465	1.73213	0.79255
646	PE(P-18:1/20:2)	9.23453	PE	PE		0.000877089	0.000649797	0.000843093	0.000824848	0.000445476	0.000463558	0.000683977	3.97227e-08	0.000835063	3.12015e-08	2.34771e-08	0.000689074	1.87031e-08	0.000254042	1.34607	0.0382156	0.138388	0.371419	-1.42888
656	PE(18:2/22:6)	7.26234	PE	PE		3.7907e-05	3.99876e-05	2.77275e-05	3.59128e-05	3.9321e-05	7.26383e-05	4.2249e-05	4.36849e-05	5.01228e-05	8.13312e-05	8.20958e-05	0.00010988	5.38072e-05	7.01536e-05	1.24012	0.0443712	0.150862	1.66048	0.7316
657	PE(P-18:2/22:6)	7.63064	PE	PE		0.000428894	0.000404309	0.000362956	0.00041522	0.000243359	0.000238976	0.000348952	0.000458888	0.000622642	0.000605613	0.000584255	0.000548274	0.00024966	0.000511555	1.10314	0.0366305	0.133059	1.46597	0.55186
660	PE(P-18:1/22:6)	8.19065	PE	PE		0.00216887	0.00263453	0.00223125	0.00239227	0.00134484	0.00233034	0.00218368	0.00371887	0.0034434	0.00353679	0.00300982	0.00418719	0.00188025	0.00329605	1.29391	0.0132514	0.0705506	1.5094	0.593976
661	PE(18:0/22:6)	8.47973	PE	PE	C00350	0.00719227	0.00802025	0.00595904	0.00892524	0.00857356	0.00767766	0.00772467	0.0105129	0.011023	0.0110512	0.00936086	0.0120512	0.00654812	0.0100912	1.24361	0.0257675	0.106322	1.30636	0.385554
668	PE(18:1/22:4)	8.53352	PE	PE	C00350	0.00415969	0.00480866	0.00355536	0.00445188	0.00410514	0.004319	0.00423329	0.00637004	0.00568933	0.00568028	0.00498619	0.00697873	0.00376092	0.00557758	1.31369	0.0310717	0.120415	1.31755	0.397861
673	PE(P-18:0/22:4)	9.63146	PE	PE		0.113025	0.14485	1.64702e-08	0.138059	0.109445	9.66507e-09	0.0842298	3.97227e-08	2.90019e-08	3.12015e-08	2.34771e-08	3.45097e-08	1.87031e-08	2.9436e-08	1.30883	0.0270214	0.110071	3.49472e-07	-21.4483
704	PG(16:0/20:4)	6.01218	PG	PG		0.00463798	1.86695e-08	1.64702e-08	2.09011e-08	0.0286662	9.66507e-09	0.00555071	0.0878421	0.0281864	0.0198968	0.0117188	0.0776331	0.0303027	0.0425966	1.46342	0.0353303	0.129072	7.67409	2.94
705	PG(16:1/20:3)	6.21347	PG	PG		0.00578988	0.0245555	0.00941232	0.0116808	0.0199985	0.0233534	0.0157984	0.110819	0.0407164	0.0308908	0.0265187	0.0524264	0.0404787	0.0503083	1.50924	0.0406053	0.14184	3.18439	1.67102
706	PG(18:1/18:3)	6.36925	PG	PG		2.04656e-08	1.86695e-08	1.64702e-08	2.09011e-08	3.32843e-08	0.119203	0.0198672	0.448712	0.130414	0.106238	0.0975152	0.230797	0.0711228	0.1808	1.65821	0.0386693	0.138883	9.10043	3.18593
718	PG(18:1/20:5)	4.98559	PG	PG		0.0184472	0.0246166	0.0357902	0.0380673	0.0803282	0.0424473	0.0399495	0.0390384	0.131977	0.0687322	0.235316	0.259881	0.122186	0.142855	1.42053	0.0348768	0.12852	3.5759	1.8383
722	PG(18:1/20:4)	6.65022	PG	PG		2.04656e-08	1.86695e-08	1.64702e-08	0.0517416	3.32843e-08	9.66507e-09	0.00862362	0.116079	2.90019e-08	0.137662	0.566762	0.552006	0.385928	0.293073	1.35994	0.0342844	0.127442	33.9849	5.08682
731	PG(18:1/20:2)	7.25348	PG	PG		2.04656e-08	1.86695e-08	1.64702e-08	2.09011e-08	3.32843e-08	9.66507e-09	1.99093e-08	3.97227e-08	0.146148	0.0775401	0.0846494	0.202566	0.0809102	0.0986356	1.68652	0.0171714	0.0800645	4.95425e+06	22.2402
755	PG(20:4/22:6)	5.03315	PG	PG		0.0147804	0.0365516	1.64702e-08	0.0492391	0.053398	9.66507e-09	0.0256615	0.04896	0.149286	0.0349842	0.178945	0.263247	0.22325	0.149779	1.05751	0.0202803	0.0904103	5.8367	2.54515
761	PG(20:3/22:5)	6.04	PG	PG		0.704318	0.710197	1.12487	0.916598	2.13873	0.732633	1.05456	0.741304	4.34637	1.855	5.00765	6.20363	2.73391	3.48131	1.34319	0.0333217	0.125325	3.3012	1.72299
769	PG(22:4/22:6)	5.71	PG	PG		2.04656e-08	0.0190111	1.64702e-08	0.031427	0.0254483	0.0277819	0.0172781	0.0552318	0.077245	0.101434	0.184999	0.473272	0.204661	0.182807	1.12751	0.0464327	0.155794	10.5803	3.40331
778	PG(20:1/22:0)	10.4308	PG	PG		0.0133082	0.00605698	0.0246534	0.0233217	0.0598738	0.023024	0.0250397	0.0167693	0.0875142	0.0225467	0.139778	0.155924	0.154184	0.0961194	1.17244	0.0415621	0.144786	3.83868	1.94061
791	PI(14:0/18:1)	6.77875	PI	PI		0.000196803	1.86695e-08	0.00036652	2.09011e-08	3.32843e-08	9.66507e-09	9.39009e-05	0.00248542	0.00380824	0.00256901	0.000902663	0.00179196	0.000940255	0.00208292	1.53433	0.00675404	0.0481674	22.1822	4.47133
865	PI(20:4/20:4)	5.9195	PI	PI		2.04656e-08	0.034757	1.64702e-08	0.163149	0.0774896	0.0928729	0.0613781	0.191777	0.988666	0.555168	0.419091	0.172947	1.26102	0.598112	1.11695	0.0302916	0.118401	9.74471	3.28462
945	PIP(16:0/16:4)	6.3333	PIP	PIP		2.04656e-08	1.86695e-08	1.64702e-08	0.00333509	3.32843e-08	9.66507e-09	0.000555865	0.0144467	0.0128095	3.12015e-08	0.00563587	0.00207923	0.00708409	0.00700924	1.34842	0.0392112	0.14004	12.6096	3.65645
964	PS(16:0/16:0)	7.53471	PS	PS	C02737	0.00154275	0.000777506	0.00142926	0.001368	0.00181011	0.000296401	0.001204	0.00173969	0.00221839	0.00197367	0.00250686	0.00196859	0.00119739	0.0019341	1.07617	0.03142	0.121224	1.60639	0.68382
1006	PS(16:1/20:0)	8.29871	PS	PS		3.24759e-05	5.32699e-05	4.17997e-05	6.19633e-05	4.65694e-05	6.31672e-05	4.98742e-05	0.000130423	9.22521e-05	9.48376e-05	0.000107829	0.000112692	9.95426e-05	0.000106263	1.77779	2.15264e-05	0.00196044	2.13061	1.09127
1010	PS(18:0/18:0)	8.46676	PS	PS		0.0410852	0.0589162	0.0303729	0.0591003	0.0361645	0.0514482	0.0461812	0.0712911	0.0520779	0.0644011	0.0749043	0.0701392	0.054115	0.0644881	1.30559	0.015371	0.0773057	1.39641	0.481727
1092	PS(20:3/22:6)	6.97142	PS	PS		0.000925789	0.000309056	0.000364905	0.000184622	0.000185776	0.000179476	0.000358271	3.97227e-08	0.000148655	3.12015e-08	0.000108457	3.45097e-08	1.87031e-08	4.28727e-05	1.46215	0.0433651	0.149031	0.119666	-3.06292
1143	PS(22:2/22:3)	8.76	PS	PS		2.04656e-08	1.86695e-08	1.64702e-08	2.09011e-08	3.32843e-08	9.66507e-09	1.99093e-08	5.00167e-05	3.64954e-05	3.12015e-08	4.11127e-05	4.91695e-05	9.57489e-05	4.54291e-05	1.67367	0.0152563	0.0771897	2281.8	11.156
1205	TAG(46:0)_FA18:0	13.5536	TAG	TAG		1.266e-05	7.86864e-06	6.45143e-06	1.33127e-05	1.56096e-05	2.32816e-05	1.31973e-05	3.54859e-05	2.77946e-05	3.99966e-05	2.45816e-05	2.40672e-05	2.28216e-05	2.91246e-05	1.55896	0.00178204	0.0206555	2.20685	1.14199
1206	TAG(46:0)_FA14:0	13.5421	TAG	TAG		0.000152886	0.000147929	0.000139458	0.000173514	0.00016981	0.000220703	0.000167383	0.000340785	0.000424541	0.000328702	0.000310073	0.000194662	0.000178251	0.000296169	1.48166	0.0184605	0.0852793	1.76941	0.823265
1207	TAG(46:0)_FA16:0	13.5479	TAG	TAG		0.000494035	0.000445624	0.000465279	0.000544333	0.000425725	0.000733624	0.000518103	0.000952468	0.00103088	0.00104654	0.000837986	0.000568149	0.000487373	0.000820566	1.3282	0.0190477	0.0876746	1.58379	0.66338
1218	TAG(47:0)_FA16:0	13.7135	TAG	TAG		0.000166157	0.000192728	0.000212034	0.000210773	0.000236185	0.000276844	0.000215787	0.000421172	0.000554022	0.000443708	0.000307452	0.000282	0.000290632	0.000383164	1.59352	0.0111676	0.0632833	1.77566	0.828356
1226	TAG(48:4)_FA20:4	12.5869	TAG	TAG		2.04656e-08	1.86695e-08	1.64702e-08	2.09011e-08	3.32843e-08	9.66507e-09	1.99093e-08	3.97227e-08	7.63073e-06	1.05188e-05	7.72735e-06	3.45097e-08	1.81456e-05	7.34945e-06	1.48531	0.0467738	0.156527	369.147	8.52805
1242	TAG(48:1)_FA16:0	13.5662	TAG	TAG	C00422	0.000393391	0.000348429	0.000354221	0.000310143	0.000411532	0.000654562	0.000412046	0.000748846	0.000875393	0.000570623	0.000604801	0.000490182	0.000773729	0.000677262	1.47659	0.00673962	0.0481674	1.64366	0.716908
1246	TAG(48:0)_FA18:0	13.9568	TAG	TAG		0.000158854	0.000170172	0.000171653	0.000201541	0.000150058	0.000184982	0.000172877	0.000316241	0.00041478	0.000339076	0.000249768	0.000221109	0.000249781	0.000298459	1.6802	0.00711206	0.0488465	1.72643	0.78779
1247	TAG(48:0)_FA14:0	13.9477	TAG	TAG		6.0828e-05	6.7048e-05	5.5139e-05	8.82591e-05	6.86256e-05	6.47181e-05	6.74363e-05	0.000127731	0.000174049	0.000138692	9.63153e-05	7.74719e-05	9.23899e-05	0.000117775	1.54664	0.0169188	0.0795994	1.74646	0.804434
1248	TAG(48:0)_FA16:0	13.9495	TAG	TAG		0.00404149	0.0038795	0.00368972	0.00512388	0.00362541	0.00416598	0.00408766	0.00648906	0.0086485	0.00660604	0.00606287	0.0056916	0.00527111	0.00646153	1.70188	0.0012022	0.0166609	1.58074	0.660599
1249	TAG(49:0)_FA16:0	14.0432	TAG	TAG		0.000214383	0.000198664	0.000272595	0.000261584	0.000193796	0.000176073	0.000219516	0.00040484	0.000489813	0.000450435	0.000344613	0.000292935	0.000338018	0.000386776	1.69776	0.00066281	0.0124277	1.76195	0.817172
1250	TAG(49:0)_FA17:0	14.0786	TAG	TAG		0.000137163	0.000150631	0.000177777	0.000169468	0.000122943	0.00015361	0.000151932	0.000284659	0.00033436	0.000341921	0.000251042	0.000226768	0.000220343	0.000276516	1.76445	0.000304285	0.00718451	1.82	0.863935
1260	TAG(49:2)_FA18:2	13.4086	TAG	TAG		1.06612e-05	1.02308e-05	8.65591e-06	5.19825e-06	1.01516e-05	1.28728e-05	9.62843e-06	1.99927e-05	1.81876e-05	1.96245e-05	1.61344e-05	1.33599e-05	2.5965e-05	1.88773e-05	1.58006	0.00103811	0.0157411	1.96059	0.971284
1267	TAG(50:1)_FA16:0	13.9549	TAG	TAG	C00422	0.000722807	0.0008492	0.000730147	0.000852229	0.000787877	0.000891883	0.000805691	0.0016178	0.00172332	0.00220482	0.00157485	0.00138196	0.00187872	0.00173025	1.87853	0.000344243	0.00787925	2.14753	1.10268
1269	TAG(50:1)_FA18:0	13.9711	TAG	TAG	C00422	6.71046e-05	9.86981e-05	9.86637e-05	6.7069e-05	0.000108385	9.54219e-05	8.92237e-05	0.000177268	0.00020862	0.000201224	0.000162863	0.000130264	0.000233411	0.000185608	1.74225	0.000171984	0.00535108	2.08026	1.05676
1270	TAG(50:1)_FA14:0	13.9601	TAG	TAG	C00422	1.63635e-05	1.24726e-05	9.83756e-06	4.06238e-06	1.25752e-05	8.44754e-06	1.06265e-05	1.98569e-05	1.47267e-05	1.38241e-05	1.55497e-05	1.13742e-05	2.04086e-05	1.59567e-05	1.09052	0.0388001	0.138961	1.5016	0.586501
1271	TAG(50:1)_FA18:1	13.9527	TAG	TAG	C00422	0.000427183	0.000604633	0.000482058	0.000558458	0.000598905	0.000680705	0.000558657	0.0010959	0.00118558	0.00147938	0.00106902	0.000908753	0.00126819	0.0011678	1.82231	4.00743e-05	0.00243308	2.09038	1.06376
1272	TAG(50:1)_FA20:1	13.8583	TAG	TAG	C00422	1.01608e-05	6.15946e-06	9.58822e-06	3.62944e-06	1.00086e-05	1.86957e-05	9.70704e-06	2.19245e-05	1.34129e-05	1.82696e-05	1.57262e-05	1.49459e-05	1.06898e-05	1.58281e-05	1.17211	0.0419425	0.145317	1.63059	0.70539
1274	TAG(50:0)_FA16:0	14.3305	TAG	TAG	C00422	0.00231968	0.00268165	0.0028936	0.00297132	0.00240134	0.00228658	0.00259236	0.00409499	0.00441807	0.00491362	0.00377832	0.00328352	0.00307927	0.00392797	1.65958	0.00147184	0.0180442	1.51521	0.599515
1275	TAG(50:0)_FA18:0	14.331	TAG	TAG	C00422	0.0019855	0.00236373	0.00250357	0.00266704	0.0020855	0.0021372	0.00229042	0.00372994	0.0039339	0.00453167	0.0032442	0.00280383	0.00261545	0.0034765	1.59074	0.00856965	0.0546315	1.51784	0.602021
1280	TAG(50:5)_FA20:4	12.6018	TAG	TAG		2.04656e-08	1.86695e-08	1.64702e-08	2.09011e-08	3.32843e-08	9.66507e-09	1.99093e-08	3.97227e-08	4.92818e-06	7.54348e-06	3.71716e-06	4.84978e-06	1.10646e-05	5.35715e-06	1.71651	0.0168222	0.0795994	269.078	8.07188
1283	TAG(50:5)_FA16:0	12.5325	TAG	TAG		2.04656e-08	1.86695e-08	1.64702e-08	2.09011e-08	3.32843e-08	9.66507e-09	1.99093e-08	2.68562e-06	1.97256e-06	2.00744e-06	3.79185e-06	3.45097e-08	3.72401e-06	2.36933e-06	1.70745	0.00906599	0.055806	119.006	6.89489
1284	TAG(50:5)_FA16:1	12.397	TAG	TAG		1.59601e-06	1.86695e-08	1.64702e-08	2.09011e-08	3.32843e-08	2.79473e-06	7.46678e-07	2.70215e-06	5.28198e-06	3.82003e-06	3.70818e-06	3.45097e-08	3.02004e-06	3.09448e-06	1.12426	0.021278	0.0938736	4.14433	2.05114
1289	TAG(50:4)_FA20:4	13.053	TAG	TAG	C00422	2.76411e-06	9.12139e-06	4.15155e-06	4.448e-06	4.10995e-06	9.66507e-09	4.10078e-06	2.22608e-05	1.88343e-05	2.6339e-05	1.91089e-05	1.99118e-05	5.13534e-05	2.63014e-05	1.25086	0.00671241	0.0481674	6.41375	2.68117
1291	TAG(50:4)_FA16:0	12.8645	TAG	TAG	C00422	2.45249e-06	3.02297e-06	1.64702e-08	2.17465e-06	3.32843e-08	9.66507e-09	1.28492e-06	7.43885e-06	4.30547e-06	5.47825e-06	2.55832e-06	4.37686e-06	1.59055e-05	6.67721e-06	1.31568	0.0393431	0.140119	5.19659	2.37756
1295	TAG(50:3)_FA18:2	13.1996	TAG	TAG	C00422	3.00161e-05	2.98595e-05	2.60304e-05	2.17735e-05	2.71744e-05	3.55889e-05	2.84071e-05	7.86533e-05	7.95984e-05	6.67368e-05	6.13776e-05	6.81408e-05	0.000132278	8.11308e-05	1.80341	0.00384803	0.0343093	2.856	1.514
1296	TAG(50:3)_FA18:3	13.2966	TAG	TAG	C00422	7.64339e-06	1.06867e-05	7.88357e-06	8.62748e-06	4.91276e-06	8.99991e-06	8.12563e-06	1.39524e-05	2.27814e-05	1.70889e-05	6.90986e-06	2.05832e-05	1.44227e-05	1.59564e-05	1.39624	0.017206	0.0800645	1.96371	0.973584
1297	TAG(50:3)_FA20:3	13.068	TAG	TAG	C00422	3.02559e-06	1.86695e-08	5.7762e-06	5.51944e-06	4.53767e-06	1.10095e-06	3.32975e-06	1.76023e-05	2.04993e-05	2.23053e-05	2.19006e-05	1.55468e-05	2.98457e-05	2.12833e-05	1.31955	1.14312e-05	0.00145747	6.39187	2.67624
1299	TAG(50:3)_FA16:0	13.2106	TAG	TAG	C00422	2.45202e-05	4.47638e-05	3.31242e-05	2.70255e-05	2.64248e-05	2.64897e-05	3.03914e-05	5.2049e-05	7.42112e-05	7.4901e-05	6.16726e-05	6.29141e-05	0.000151128	7.94793e-05	1.65998	0.01992	0.0897455	2.61519	1.38692
1302	TAG(50:2)_FA18:0	13.6157	TAG	TAG	C00422	1.18039e-05	2.51322e-05	1.00715e-05	7.60827e-06	1.2749e-05	1.09356e-05	1.30501e-05	2.86324e-05	3.60874e-05	2.63719e-05	1.57507e-05	1.76828e-05	3.88776e-05	2.72338e-05	1.44753	0.0113595	0.0635237	2.08687	1.06134
1304	TAG(50:2)_FA18:2	13.6102	TAG	TAG	C00422	0.000103015	0.000148763	0.000128452	0.000175351	0.000154417	0.000122472	0.000138745	0.00040712	0.000532679	0.000466034	0.000381984	0.000293986	0.000533956	0.00043596	1.86692	0.000352249	0.00787925	3.14217	1.65176
1307	TAG(50:2)_FA16:0	13.6018	TAG	TAG	C00422	0.000265154	0.000356028	0.000342504	0.000296007	0.000345863	0.000364437	0.000328332	0.000707842	0.000932169	0.000818705	0.000770698	0.000565225	0.00110198	0.000816103	1.83235	0.00107839	0.0157411	2.4856	1.3136
1308	TAG(51:2)_FA16:0	13.7821	TAG	TAG		1.04701e-05	6.81738e-06	1.75693e-05	7.61225e-06	9.90561e-06	1.07723e-05	1.05245e-05	3.31021e-05	3.89175e-05	2.80698e-05	1.6114e-05	2.14217e-05	3.09959e-05	2.81035e-05	1.6771	0.000780938	0.013276	2.6703	1.417
1312	TAG(51:2)_FA18:2	13.7181	TAG	TAG		6.44336e-06	1.86695e-08	5.13093e-06	6.95727e-06	3.32843e-08	6.62077e-06	4.20071e-06	1.97112e-05	2.17912e-05	1.99307e-05	1.26013e-05	1.54439e-05	2.03243e-05	1.83004e-05	1.17921	3.00584e-05	0.00212914	4.35651	2.12317
1313	TAG(51:1)_FA17:0	14.0631	TAG	TAG		3.0826e-05	3.27176e-05	3.38903e-05	2.50237e-05	3.18139e-05	3.64983e-05	3.1795e-05	5.62456e-05	5.22468e-05	7.89689e-05	4.8768e-05	4.57443e-05	8.60614e-05	6.13392e-05	1.67256	0.0070637	0.0488465	1.92921	0.94801
1315	TAG(51:1)_FA18:1	14.1215	TAG	TAG		2.1172e-05	3.12193e-05	4.84363e-05	4.57485e-05	5.53639e-05	4.83646e-05	4.17174e-05	6.06947e-05	0.000105171	8.45673e-05	6.35337e-05	4.8959e-05	9.78273e-05	7.67922e-05	1.41025	0.00770632	0.0511748	1.84077	0.880309
1316	TAG(51:1)_FA16:0	14.1244	TAG	TAG		2.22075e-05	4.82458e-05	4.05086e-05	3.9434e-05	3.97444e-05	3.59239e-05	3.76774e-05	6.43269e-05	7.66893e-05	9.30834e-05	8.52442e-05	5.20923e-05	8.97067e-05	7.68571e-05	1.67357	0.000346824	0.00787925	2.03988	1.02848
1317	TAG(51:0)_FA16:0	14.2807	TAG	TAG		2.04656e-08	0.000115698	1.64702e-08	2.09011e-08	8.52347e-05	9.66507e-09	3.35e-05	3.38733e-05	0.000162422	0.000147772	0.00010847	0.000101364	7.8016e-05	0.00010532	1.40741	0.0317121	0.121786	3.14386	1.65254
1318	TAG(51:0)_FA17:0	14.3634	TAG	TAG		7.68612e-05	0.000110223	8.09971e-05	0.000117666	8.21269e-05	6.84954e-05	8.93949e-05	0.000160788	0.000173809	0.000177249	0.000124163	9.77782e-05	9.96678e-05	0.000138909	1.40163	0.0150349	0.0765767	1.55388	0.635877
1322	TAG(51:4)_FA20:4	13.2764	TAG	TAG		4.15083e-06	8.29586e-06	3.33169e-06	2.22919e-06	4.7318e-06	4.22992e-06	4.49488e-06	1.57736e-05	1.57695e-05	1.06112e-05	1.5864e-05	1.2213e-05	1.63318e-05	1.44272e-05	1.76552	1.64787e-05	0.00175086	3.20969	1.68243
1328	TAG(51:3)_FA18:2	13.411	TAG	TAG		8.44058e-06	5.92275e-06	9.20319e-06	2.81105e-06	5.21495e-06	1.20178e-05	7.26839e-06	1.00102e-05	1.4275e-05	2.06809e-05	1.16767e-05	5.7149e-06	1.93014e-05	1.36098e-05	1.11416	0.0395162	0.140343	1.87247	0.904944
1331	TAG(52:3)_FA20:0	13.6051	TAG	TAG	C00422	2.04656e-08	1.86695e-08	1.64702e-08	2.09011e-08	1.84257e-06	1.99805e-06	6.52854e-07	2.47879e-06	1.58751e-05	8.16581e-06	3.34145e-06	1.37416e-05	1.66782e-05	1.00468e-05	1.59635	0.0140347	0.0727407	15.3891	3.94383
1333	TAG(52:3)_FA20:2	13.6397	TAG	TAG	C00422	1.67766e-05	7.38575e-06	2.02112e-05	1.40552e-05	3.32843e-08	2.42404e-05	1.37837e-05	5.56744e-05	4.18838e-05	4.53385e-05	3.93003e-05	2.80087e-05	7.36972e-05	4.73171e-05	1.0212	0.00105029	0.0157411	3.43282	1.7794
1334	TAG(52:3)_FA20:3	13.6845	TAG	TAG	C00422	9.45921e-05	0.000124412	0.000110346	0.000197179	0.000164006	0.000102725	0.00013221	0.000408041	0.000489679	0.000546261	0.000521059	0.000382105	0.000840967	0.000531352	1.83794	0.00150513	0.0181042	4.019	2.00684
1335	TAG(52:3)_FA14:0	13.6064	TAG	TAG	C00422	2.04656e-08	1.86695e-08	5.01777e-06	2.09011e-08	3.32843e-08	9.66507e-09	8.53459e-07	9.26891e-06	5.46784e-06	3.12015e-08	4.78983e-06	3.47456e-06	4.90558e-06	4.65632e-06	1.32804	0.0278218	0.111902	5.45582	2.4478
1336	TAG(52:3)_FA16:0	13.6169	TAG	TAG	C00422	0.000216778	0.000443773	0.000269008	0.000377768	0.000254325	0.000233016	0.000299111	0.000744041	0.000936222	0.000832015	0.000841312	0.00069494	0.00169976	0.000958048	1.76023	0.0066061	0.0481301	3.20298	1.67942
1337	TAG(52:3)_FA16:1	13.5952	TAG	TAG	C00422	5.10841e-05	3.80522e-05	8.23909e-05	2.33868e-05	3.35674e-05	0.000112648	5.68549e-05	0.000134815	0.000140172	0.000116437	9.0812e-05	6.55219e-05	0.000195601	0.000123893	1.33133	0.0155071	0.0773057	2.17911	1.12374
1338	TAG(52:3)_FA18:0	13.6474	TAG	TAG	C00422	1.52993e-05	7.12474e-06	9.78649e-06	1.33314e-05	8.36665e-06	1.60924e-05	1.16668e-05	9.94514e-05	6.23463e-05	3.62811e-05	4.55521e-05	7.16917e-05	0.000124532	7.33091e-05	1.79467	0.00605424	0.0459474	6.28355	2.65158
1339	TAG(52:3)_FA18:1	13.616	TAG	TAG	C00422	0.000220039	0.000478101	0.000256094	0.000214964	0.000311836	0.000338716	0.000303292	0.00056887	0.0008136	0.000757232	0.000610995	0.000611382	0.00151319	0.000812545	1.65055	0.0159014	0.0782791	2.67909	1.42174
1340	TAG(52:3)_FA18:2	13.6176	TAG	TAG	C00422	0.000120651	0.000316354	0.000129039	0.000128389	0.000138956	0.000162644	0.000166006	0.000443115	0.000531283	0.000553118	0.000480937	0.000502717	0.001234	0.000624195	1.739	0.012496	0.0685761	3.76009	1.91077
1341	TAG(52:2)_FA18:1	13.955	TAG	TAG	C00422	0.0002319	0.000462137	0.000196465	0.000273208	0.000312663	0.000276521	0.000292149	0.000505958	0.00072917	0.000630291	0.000519394	0.000547044	0.00110778	0.000673273	1.65048	0.00356914	0.0342154	2.30455	1.20449
1342	TAG(52:2)_FA18:2	13.6153	TAG	TAG	C00422	5.50989e-06	1.10327e-05	5.89575e-06	2.09011e-08	5.84956e-06	3.82543e-06	5.35571e-06	1.04807e-05	1.75663e-05	2.68183e-05	1.77048e-05	1.8126e-05	5.01634e-05	2.34766e-05	1.12146	0.0240784	0.10132	4.38347	2.13207
1345	TAG(52:2)_FA20:2	13.9914	TAG	TAG	C00422	4.00077e-05	7.30517e-05	5.24477e-05	6.49573e-05	5.52843e-05	3.72074e-05	5.3826e-05	0.000116386	0.000143496	0.000149183	0.000136521	9.07756e-05	0.00014769	0.000130675	1.78693	3.61097e-05	0.00230199	2.42773	1.27961
1347	TAG(52:2)_FA16:0	13.9571	TAG	TAG	C00422	0.000175849	0.000338388	0.000179972	0.000245541	0.000219384	0.000205243	0.000227396	0.000454403	0.000609804	0.000646308	0.000444548	0.000463855	0.000759642	0.000563093	1.78557	0.000180287	0.00535108	2.47627	1.30817
1349	TAG(52:2)_FA18:0	13.9975	TAG	TAG	C00422	0.000117154	0.000185281	0.000102079	0.000155777	0.000156419	9.98856e-05	0.000136099	0.000289169	0.000372303	0.000415881	0.000304178	0.000282258	0.000476233	0.00035667	1.80223	9.07493e-05	0.00373243	2.62066	1.38993
1351	TAG(52:1)_FA18:0	14.324	TAG	TAG	C00422	0.000309862	0.000605066	0.000328254	0.000500152	0.00044557	0.000314435	0.000417223	0.000943427	0.00103988	0.00110873	0.000801542	0.000630393	0.00104321	0.000927864	1.73101	0.000184018	0.00535108	2.2239	1.15309
1352	TAG(52:1)_FA18:1	13.9555	TAG	TAG	C00422	1.86328e-05	5.33907e-05	2.22164e-05	2.51591e-05	4.09546e-05	2.49957e-05	3.08915e-05	4.93478e-05	8.32895e-05	5.95722e-05	4.82486e-05	4.93892e-05	0.000113432	6.72132e-05	1.49296	0.0129774	0.0695217	2.17578	1.12153
1353	TAG(52:1)_FA16:0	14.321	TAG	TAG	C00422	0.00021787	0.000317213	0.000197265	0.000306098	0.000211041	0.000188787	0.000239712	0.000589262	0.000629164	0.000627519	0.000416524	0.00039713	0.000607603	0.000544534	1.77614	0.000111623	0.00431271	2.27161	1.18372
1354	TAG(52:1)_FA20:1	14.314	TAG	TAG	C00422	7.21903e-05	8.56547e-05	6.47654e-05	8.97903e-05	7.03855e-05	4.63416e-05	7.15213e-05	0.000200506	0.000199133	0.000248433	0.000127701	0.000122635	0.000205484	0.000183982	1.75834	0.00174928	0.0204618	2.57241	1.36312
1355	TAG(52:1)_FA20:0	14.3445	TAG	TAG	C00422	9.84889e-06	9.74875e-06	7.90828e-06	6.67317e-06	1.138e-05	1.57464e-05	1.02176e-05	2.70519e-05	2.85354e-05	2.23567e-05	1.25612e-05	1.43061e-05	2.1605e-05	2.10694e-05	1.53748	0.00429125	0.0364757	2.06207	1.04409
1361	TAG(52:7)_FA20:5	12.3092	TAG	TAG		2.6145e-06	2.49506e-06	1.64702e-08	2.09011e-08	3.32843e-08	9.66507e-09	8.6498e-07	3.13741e-06	5.00308e-06	5.57419e-06	6.41781e-06	3.45097e-08	1.27415e-05	5.48475e-06	1.17829	0.0430946	0.148502	6.3409	2.66469
1362	TAG(52:7)_FA22:6	12.4154	TAG	TAG		2.04656e-08	1.86695e-08	1.64702e-08	7.04113e-06	9.60027e-06	9.66507e-09	2.78445e-06	1.50958e-05	2.29647e-05	1.30498e-05	3.26416e-05	1.16393e-05	3.05711e-05	2.09937e-05	1.51847	0.00131818	0.0173265	7.53964	2.9145
1365	TAG(52:6)_FA20:4	12.662	TAG	TAG	C00422	4.51137e-06	4.10114e-06	9.66439e-06	2.09011e-08	3.32843e-08	9.66507e-09	3.05679e-06	1.759e-05	4.65619e-05	2.71979e-05	2.48376e-05	8.18617e-06	7.26671e-05	3.28401e-05	1.40566	0.0252773	0.104979	10.7433	3.42537
1366	TAG(52:6)_FA20:5	12.728	TAG	TAG	C00422	2.04656e-08	6.2832e-06	1.64702e-08	1.02702e-05	8.57326e-06	9.66507e-09	4.19554e-06	1.98941e-05	2.44466e-05	1.63299e-05	1.83238e-05	5.28806e-06	4.16604e-05	2.09905e-05	1.30927	0.00956216	0.0574075	5.00304	2.32281
1373	TAG(52:5)_FA20:3	12.8837	TAG	TAG	C00422	2.04656e-08	6.49042e-06	1.64702e-08	2.09011e-08	3.32843e-08	5.35061e-06	1.98869e-06	1.63764e-05	1.08516e-05	1.3722e-05	9.77514e-06	2.36825e-05	4.0106e-05	1.90856e-05	1.537	0.0132801	0.0705506	9.59707	3.26259
1374	TAG(52:5)_FA20:4	13.0667	TAG	TAG	C00422	3.80593e-05	2.45935e-05	4.08716e-05	3.87939e-05	3.78627e-05	2.00847e-05	3.33776e-05	0.000148906	0.000228824	0.000147304	0.000182622	0.000203667	0.000409691	0.000220169	1.84931	0.00537338	0.0422905	6.59631	2.72166
1376	TAG(52:5)_FA22:5	12.9197	TAG	TAG	C00422	2.04656e-08	1.41822e-05	1.64702e-08	2.09011e-08	3.32843e-08	9.66507e-09	2.3805e-06	2.96626e-05	5.33797e-05	2.9755e-05	3.31179e-05	4.22737e-05	8.44041e-05	4.54322e-05	1.73752	0.00335134	0.0325823	19.0852	4.25438
1377	TAG(52:5)_FA14:0	12.8952	TAG	TAG	C00422	2.04656e-08	1.86695e-08	1.64702e-08	2.09011e-08	2.45587e-06	9.66507e-09	4.23674e-07	6.78715e-06	4.28051e-06	1.25481e-05	9.1e-06	9.14804e-06	1.19921e-05	8.97598e-06	1.76565	0.000687061	0.0125143	21.1861	4.40504
1378	TAG(52:5)_FA16:0	12.9219	TAG	TAG	C00422	2.04656e-08	2.42892e-05	1.64702e-08	2.09011e-08	3.32843e-08	2.0815e-05	7.53255e-06	3.59567e-05	5.01187e-05	4.60488e-05	5.91452e-05	4.58367e-05	6.33777e-05	5.00806e-05	1.4947	4.75752e-05	0.00252743	6.64856	2.73304
1380	TAG(52:5)_FA18:1	12.8883	TAG	TAG	C00422	2.04656e-08	1.86695e-08	9.6479e-06	2.09011e-08	3.32843e-08	9.66507e-09	1.62515e-06	1.4037e-05	7.47431e-06	1.0746e-05	1.09931e-05	1.0958e-05	2.50692e-05	1.32129e-05	1.65417	0.00305657	0.0309296	8.1303	3.02331
1383	TAG(52:4)_FA20:3	13.2703	TAG	TAG	C00422	1.55455e-05	1.54456e-05	1.21342e-05	1.99988e-05	1.3304e-05	8.89487e-06	1.42205e-05	2.27784e-05	9.02229e-05	0.000104537	5.55943e-05	7.8882e-05	0.000157401	8.49026e-05	1.71201	0.0125857	0.0685761	5.97044	2.57784
1384	TAG(52:4)_FA20:4	13.4809	TAG	TAG	C00422	0.000233199	0.000256372	0.000213962	0.00027202	0.000267682	0.000198772	0.000240334	0.000780809	0.000973285	0.000976734	0.000993889	0.000801107	0.00132725	0.000975512	1.91752	0.000213669	0.00604489	4.05898	2.02112
1385	TAG(52:4)_FA22:4	13.2565	TAG	TAG	C00422	2.77709e-06	4.61043e-06	1.74841e-06	3.9818e-06	1.36471e-05	9.66507e-09	4.46242e-06	1.52227e-05	4.31073e-05	3.82507e-05	2.9041e-05	2.50137e-05	6.56374e-05	3.60455e-05	1.33644	0.00587913	0.0454296	8.07757	3.01392
1386	TAG(52:4)_FA14:0	13.2714	TAG	TAG	C00422	4.2553e-06	1.86695e-08	1.64702e-08	2.09011e-08	3.32843e-08	9.66507e-09	7.25715e-07	8.96804e-06	1.21372e-05	9.69727e-06	8.94362e-06	1.37066e-05	9.6073e-06	1.051e-05	1.72212	3.48163e-06	0.000634153	14.4823	3.85622
1388	TAG(52:4)_FA16:1	13.2267	TAG	TAG	C00422	3.712e-05	2.17397e-05	1.96318e-05	1.45112e-05	2.13347e-05	3.799e-05	2.53879e-05	4.42931e-05	9.96516e-05	4.57959e-05	7.12457e-05	5.77676e-05	0.000160347	7.98501e-05	1.55425	0.0290731	0.114762	3.1452	1.65315
1389	TAG(52:4)_FA18:0	13.3079	TAG	TAG	C00422	2.09172e-06	1.86695e-08	4.85615e-06	2.88904e-06	1.83544e-06	5.33341e-06	2.8374e-06	8.11186e-06	1.8019e-05	1.04398e-05	2.79187e-06	8.13812e-06	1.47126e-05	1.03689e-05	1.06702	0.016909	0.0795994	3.65435	1.86962
1391	TAG(52:4)_FA18:2	13.2532	TAG	TAG	C00422	9.0003e-05	0.000171897	9.02897e-05	0.000126309	9.6212e-05	9.68434e-05	0.000111926	0.000259479	0.000289076	0.0002996	0.000295682	0.000302999	0.000652613	0.000349908	1.75002	0.0104379	0.0602188	3.12625	1.64444
1395	TAG(53:4)_FA16:0	13.4656	TAG	TAG		2.04656e-08	1.86695e-08	2.8949e-06	4.19215e-06	3.12434e-06	9.66507e-09	1.71003e-06	1.62367e-05	6.61135e-06	1.08114e-05	1.23576e-05	8.18351e-06	2.43998e-05	1.31001e-05	1.40435	0.00643981	0.0477369	7.66071	2.93748
1397	TAG(53:4)_FA18:2	13.4429	TAG	TAG		2.04656e-08	1.86695e-08	1.64702e-08	8.94311e-06	4.86287e-06	1.03643e-05	4.03765e-06	9.36158e-06	2.41812e-05	1.53511e-05	1.55049e-05	1.12455e-05	1.25081e-05	1.46921e-05	1.27794	0.00414255	0.0359303	3.63877	1.86345
1399	TAG(53:3)_FA16:0	13.8068	TAG	TAG		3.42992e-06	1.12127e-05	4.26725e-06	1.2889e-05	5.06539e-06	5.2007e-06	7.01083e-06	1.80917e-05	2.06611e-05	2.16576e-05	1.25911e-05	1.34514e-05	3.7598e-05	2.06752e-05	1.56835	0.00703816	0.0488465	2.94903	1.56024
1400	TAG(53:3)_FA17:0	13.8055	TAG	TAG		1.02904e-05	9.06023e-06	1.64702e-08	1.2882e-05	3.32843e-08	1.45287e-05	7.80185e-06	1.512e-05	2.29046e-05	3.05717e-05	1.66823e-05	9.98667e-06	3.12123e-05	2.10796e-05	1.03025	0.0125478	0.0685761	2.70187	1.43396
1401	TAG(53:2)_FA16:0	14.1511	TAG	TAG		7.59641e-06	2.51569e-05	1.81383e-05	6.49107e-06	1.55467e-05	1.65102e-05	1.49066e-05	3.09647e-05	4.15043e-05	3.7234e-05	1.89385e-05	2.53529e-05	4.22852e-05	3.27133e-05	1.44632	0.00382947	0.0343093	2.19455	1.13392
1403	TAG(53:2)_FA18:1	14.1328	TAG	TAG		3.41058e-05	4.2712e-05	4.35414e-05	2.80943e-05	4.25786e-05	5.61872e-05	4.12032e-05	6.45499e-05	8.95842e-05	6.29954e-05	6.68342e-05	5.6147e-05	7.81336e-05	6.97074e-05	1.6079	0.00108644	0.0157411	1.69179	0.758555
1406	TAG(53:1)_FA17:0	14.3943	TAG	TAG		1.26409e-05	2.58392e-05	2.3771e-05	1.30632e-05	2.16928e-05	3.23238e-05	2.15551e-05	3.18697e-05	5.22883e-05	4.77109e-05	2.90217e-05	3.2016e-05	4.6958e-05	3.99774e-05	1.45804	0.00511852	0.0410447	1.85466	0.891153
1407	TAG(53:1)_FA18:0	14.4765	TAG	TAG		2.04656e-08	5.70488e-05	4.58428e-05	2.09011e-08	5.21501e-05	6.40722e-05	3.65259e-05	9.69723e-05	0.000120861	0.000142791	5.55377e-05	6.02228e-05	0.000104907	9.6882e-05	1.01782	0.00788281	0.0520756	2.65242	1.40731
1410	TAG(53:6)_FA20:4	12.8834	TAG	TAG		7.06734e-06	1.86695e-08	1.64702e-08	2.09011e-08	3.32843e-08	9.66507e-09	1.19439e-06	1.71615e-05	9.11649e-06	1.08501e-05	8.65692e-06	3.45097e-08	1.98785e-05	1.09497e-05	1.38633	0.0103082	0.0600135	9.1676	3.19654
1411	TAG(53:5)_FA20:4	13.2785	TAG	TAG		2.04656e-08	4.57615e-06	1.64702e-08	2.04855e-06	3.73707e-06	9.66507e-09	1.73473e-06	3.31706e-05	3.59625e-05	3.17184e-05	3.19943e-06	4.5268e-05	3.65458e-05	3.09775e-05	1.51702	0.00393187	0.0344639	17.8572	4.15844
1412	TAG(54:5)_FA20:3	13.3348	TAG	TAG	C00422	1.75786e-05	5.95752e-05	5.49221e-05	3.60681e-05	2.40468e-05	1.78512e-05	3.5007e-05	8.46882e-05	0.000208372	0.000146137	0.000257603	4.11026e-05	0.000332652	0.000178426	1.52669	0.0229327	0.098781	5.09686	2.34961
1413	TAG(54:5)_FA20:4	13.4845	TAG	TAG	C00422	0.000137688	0.000197768	0.000183909	0.00020218	0.000123185	0.000108279	0.000158835	0.000621335	0.000867098	0.000830508	0.00088296	0.000789383	0.00130936	0.000883441	1.88914	0.000465199	0.00941475	5.56201	2.47561
1415	TAG(54:5)_FA22:4	13.3732	TAG	TAG	C00422	1.87588e-05	2.14641e-05	1.84516e-05	1.80005e-05	2.81368e-05	1.1692e-05	1.94173e-05	2.59719e-05	0.000106015	8.44642e-05	9.31993e-05	0.000108893	0.000207914	0.00010441	1.66766	0.0165844	0.0791354	5.37714	2.42684
1416	TAG(54:5)_FA22:5	13.4749	TAG	TAG	C00422	0.000105263	0.000147255	0.000112774	0.000113908	0.000111267	0.000120964	0.000118572	0.000431438	0.000601031	0.000494276	0.000507836	0.000587469	0.000893704	0.000585959	1.90788	0.00086685	0.0138154	4.94181	2.30504
1417	TAG(54:5)_FA16:0	13.3342	TAG	TAG	C00422	8.41832e-05	7.36471e-05	8.35606e-05	0.000162768	6.98979e-05	4.91832e-05	8.72067e-05	0.000211396	0.000423604	0.000396889	0.000374491	0.000254731	0.000508983	0.000361682	1.78167	0.00106304	0.0157411	4.14742	2.05221
1419	TAG(54:5)_FA18:0	13.362	TAG	TAG	C00422	9.08572e-06	2.15484e-05	4.72272e-06	3.83598e-06	1.52464e-05	9.66507e-09	9.07481e-06	2.99461e-05	4.09895e-05	4.06128e-05	2.12579e-05	3.50894e-05	6.90935e-05	3.94982e-05	1.12799	0.00211547	0.0238692	4.35251	2.12185
1420	TAG(54:5)_FA18:1	13.2743	TAG	TAG	C00422	2.04656e-08	0.000118621	1.64702e-08	2.09011e-08	3.32843e-08	9.66507e-09	1.9787e-05	9.37219e-05	0.000207413	7.92499e-05	0.000193571	7.16726e-05	0.000361419	0.000167841	1.66956	0.0137895	0.0723522	8.48241	3.08447
1424	TAG(54:4)_FA20:1	13.6376	TAG	TAG	C00422	2.04656e-08	1.86695e-08	1.64702e-08	2.09011e-08	3.32843e-08	9.66507e-09	1.99093e-08	3.97227e-08	1.74559e-05	9.22222e-06	1.17897e-05	9.07387e-06	3.4345e-05	1.36544e-05	1.70558	0.0345565	0.12808	685.83	9.42171
1425	TAG(54:4)_FA20:2	13.6406	TAG	TAG	C00422	2.04656e-08	2.02662e-05	2.10455e-05	2.09011e-08	1.5166e-05	9.66507e-09	9.42146e-06	5.1157e-05	8.83903e-05	6.03461e-05	7.28632e-05	8.11558e-05	0.000130798	8.07851e-05	1.39112	0.00016222	0.00535108	8.57458	3.10007
1426	TAG(54:4)_FA20:3	13.6854	TAG	TAG	C00422	6.11981e-05	8.50037e-05	7.00281e-05	0.000115653	5.16901e-05	3.9464e-05	7.05062e-05	0.000193677	0.000363664	0.000277648	0.000333891	0.000291837	0.000564496	0.000337535	1.80046	0.00292105	0.0300979	4.78732	2.25922
1427	TAG(54:4)_FA20:4	13.4915	TAG	TAG	C00422	3.00259e-05	3.46867e-05	1.29749e-05	7.30817e-06	6.77966e-06	8.97513e-06	1.67917e-05	4.79152e-05	0.000116975	6.18571e-05	7.06276e-05	9.52316e-05	0.000128598	8.68674e-05	1.68996	0.000534948	0.0104932	5.17322	2.37106
1428	TAG(54:4)_FA22:4	13.7704	TAG	TAG	C00422	4.99666e-05	7.01445e-05	5.29088e-05	7.83892e-05	5.71904e-05	5.05111e-05	5.98518e-05	0.000243558	0.000326121	0.000272936	0.000320285	0.000366512	0.000561684	0.000348516	1.89536	0.00144665	0.0179075	5.82299	2.54176
1429	TAG(54:4)_FA16:0	13.6673	TAG	TAG	C00422	3.09942e-05	2.45407e-05	7.83338e-05	4.93112e-05	3.78229e-05	5.16476e-05	4.54417e-05	0.000162205	0.000129727	0.000160714	0.000222306	0.000119113	0.000247682	0.000173624	1.75306	0.000184198	0.00535108	3.82082	1.93388
1430	TAG(54:4)_FA16:1	13.6272	TAG	TAG	C00422	6.2322e-06	6.41749e-06	5.20073e-06	7.4811e-06	5.29807e-06	7.81312e-06	6.40712e-06	1.07086e-05	2.96997e-05	1.36698e-05	1.31412e-05	2.1249e-05	3.31963e-05	2.02774e-05	1.67646	0.0150751	0.0765767	3.16483	1.66213
1431	TAG(54:4)_FA18:0	13.6753	TAG	TAG	C00422	3.53247e-05	3.972e-05	1.64702e-08	2.09011e-08	3.57632e-05	3.56552e-05	2.44167e-05	7.68591e-05	9.76364e-05	0.000162678	8.86426e-05	0.000139705	0.000319448	0.000147495	1.17885	0.0197152	0.0891379	6.04073	2.59472
1435	TAG(54:3)_FA18:2	14.0079	TAG	TAG	C00422	5.73672e-05	9.03028e-05	5.84439e-05	4.03499e-05	5.36753e-05	4.16224e-05	5.69603e-05	0.000100552	0.000147524	0.000159	0.000107817	0.000147791	0.000300085	0.000160461	1.65475	0.0160575	0.078442	2.81708	1.4942
1437	TAG(54:3)_FA20:1	13.9865	TAG	TAG	C00422	1.85406e-05	3.39095e-05	2.80336e-05	1.18735e-05	2.29703e-05	1.86171e-05	2.23241e-05	4.41622e-05	7.2072e-05	6.4622e-05	7.17086e-05	3.32227e-05	0.000107432	6.55366e-05	1.62053	0.00803769	0.052286	2.93569	1.5537
1438	TAG(54:3)_FA20:2	13.9794	TAG	TAG	C00422	4.74066e-05	3.69745e-05	3.51598e-05	1.02994e-05	3.67938e-05	1.63664e-05	3.05001e-05	0.00011566	7.71299e-05	8.97497e-05	0.000103053	9.06975e-05	0.000155501	0.000105299	1.655	0.00015818	0.00535108	3.4524	1.7876
1439	TAG(54:3)_FA20:3	13.6852	TAG	TAG	C00422	6.78818e-06	1.86695e-08	1.33361e-05	2.09011e-08	3.32843e-08	3.22714e-06	3.90405e-06	1.92384e-05	9.38399e-06	2.2974e-05	2.31085e-05	2.78457e-05	6.29191e-05	2.75783e-05	1.3442	0.0239526	0.101124	7.06403	2.82049
1440	TAG(54:3)_FA16:0	13.981	TAG	TAG	C00422	2.97437e-05	4.64552e-05	2.85676e-05	6.7393e-05	3.69984e-05	3.79906e-05	4.11914e-05	0.000120767	0.00020503	0.000122174	0.000197948	0.000130576	0.000326927	0.000183904	1.78607	0.00657281	0.0481301	4.46461	2.15853
1442	TAG(54:3)_FA18:0	14.0099	TAG	TAG	C00422	0.000100932	0.000170052	0.000107525	0.000130542	0.000107526	0.000120733	0.000122885	0.00032708	0.000492848	0.000451157	0.000435679	0.000332477	0.000820853	0.000476682	1.82893	0.00467847	0.0382375	3.87909	1.95572
1444	TAG(54:2)_FA18:1	14.3213	TAG	TAG	C00422	8.85313e-05	0.000235753	0.000127821	0.000140993	0.000144081	0.000123897	0.000143513	0.00033423	0.000451257	0.000410093	0.000343606	0.000315841	0.000764294	0.000436554	1.7312	0.0068001	0.0481674	3.04192	1.60498
1448	TAG(54:2)_FA20:2	14.3655	TAG	TAG	C00422	3.84664e-05	7.83935e-05	5.7077e-05	7.08614e-05	8.0707e-05	7.55886e-05	6.6849e-05	0.0001666	0.000234384	0.000206572	0.000160656	0.000100138	0.000234065	0.000183736	1.72724	0.00190883	0.0219257	2.74852	1.45866
1449	TAG(54:2)_FA16:0	14.3203	TAG	TAG	C00422	6.65187e-05	8.94984e-05	5.70075e-05	8.76972e-05	6.4198e-05	1.55759e-05	6.3416e-05	0.0001616	0.000195696	0.000241531	0.000124437	0.000145857	0.000194725	0.000177308	1.55922	0.000227572	0.00604489	2.79595	1.48334
1450	TAG(54:2)_FA18:0	14.328	TAG	TAG	C00422	0.000188231	0.000327581	0.000204631	0.000212861	0.000235185	0.000183744	0.000225372	0.000511944	0.000686328	0.000650139	0.000491849	0.000502343	0.000908469	0.000625179	1.81912	0.00113995	0.0161493	2.77398	1.47196
1451	TAG(54:1)_FA16:0	14.6798	TAG	TAG	C00422	6.29104e-05	0.000144931	0.000102806	0.000114287	8.15375e-05	9.85425e-05	0.000100836	0.000211717	0.000272879	0.000275837	0.000215698	0.000152623	0.000230865	0.000226603	1.72433	0.000184665	0.00535108	2.24725	1.16816
1452	TAG(54:1)_FA18:0	14.6713	TAG	TAG	C00422	0.000356956	0.000438962	0.000368109	0.000442253	0.00038661	0.000351032	0.000390654	0.000831391	0.000868421	0.0009201	0.000639411	0.000564125	0.000814837	0.000773047	1.82192	0.000735897	0.012853	1.97886	0.984667
1453	TAG(54:1)_FA20:0	14.6844	TAG	TAG	C00422	2.04656e-08	9.17518e-05	1.64702e-08	8.74439e-05	3.32843e-08	9.66507e-09	2.98793e-05	0.000182145	0.000195323	0.000171412	9.9527e-05	9.93827e-05	0.000171557	0.000153224	1.45933	0.000717872	0.0127758	5.12812	2.35843
1454	TAG(54:1)_FA20:1	14.5858	TAG	TAG	C00422	8.77613e-05	0.000152193	0.000117139	0.0001336	9.42612e-05	0.000103801	0.000114793	0.000253661	0.000302963	0.000245364	0.000199274	0.000141229	0.000220511	0.000227167	1.66679	0.0010021	0.0153937	1.97893	0.984724
1455	TAG(54:1)_FA18:1	14.6755	TAG	TAG	C00422	0.000115376	0.000199675	0.000149801	0.00014136	0.000117107	0.000127168	0.000141748	0.000285021	0.000292558	0.000327711	0.000190278	0.000199049	0.000302456	0.000266179	1.6658	0.000889349	0.013999	1.87783	0.909069
1460	TAG(54:8)_FA20:4	12.3434	TAG	TAG		2.04656e-08	1.86695e-08	1.64702e-08	2.09011e-08	3.32843e-08	9.66507e-09	1.99093e-08	1.87322e-05	9.6e-06	2.59766e-05	1.92822e-05	1.38897e-05	3.04748e-05	1.96592e-05	1.95058	0.00149192	0.0181042	987.441	9.94755
1461	TAG(54:8)_FA20:5	12.3717	TAG	TAG		2.04656e-08	5.94499e-06	1.64702e-08	2.09011e-08	3.32843e-08	9.66507e-09	1.00763e-06	4.20231e-06	2.78174e-06	8.85884e-06	1.20775e-05	4.33053e-06	4.35769e-06	6.10143e-06	1.64285	0.0161821	0.0787488	6.05524	2.59818
1463	TAG(54:7)_FA18:3	12.547	TAG	TAG	C00422	2.04656e-08	1.0425e-05	1.64702e-08	2.09011e-08	3.32843e-08	9.66507e-09	1.7543e-06	1.37237e-05	1.73427e-05	1.19256e-05	2.34771e-08	1.97597e-05	2.08246e-05	1.39333e-05	1.37818	0.00656677	0.0481301	7.94238	2.98957
1464	TAG(54:7)_FA20:4	12.7286	TAG	TAG	C00422	3.27825e-06	1.18186e-05	1.64702e-08	1.00434e-05	1.0915e-05	4.95555e-06	6.83788e-06	1.85157e-05	2.24779e-05	8.18485e-05	3.97411e-05	4.04156e-05	9.45745e-05	4.95955e-05	1.25499	0.0202627	0.0904103	7.25306	2.85859
1467	TAG(54:7)_FA22:6	12.8803	TAG	TAG	C00422	2.02136e-05	3.33428e-05	1.72335e-05	2.89346e-05	3.71229e-05	1.62588e-05	2.55177e-05	0.000172617	0.000251487	0.000163435	0.000197348	0.000141735	0.000469394	0.000232669	1.8612	0.00870137	0.0551953	9.11796	3.18871
1468	TAG(54:7)_FA16:1	12.7074	TAG	TAG	C00422	4.92821e-06	1.86695e-08	7.70487e-06	2.09011e-08	4.60117e-06	9.66507e-09	2.88058e-06	2.28299e-05	2.58722e-05	1.24172e-05	2.46976e-05	3.13666e-05	2.88542e-05	2.43396e-05	1.4061	3.17719e-05	0.00213206	8.44955	3.07887
1469	TAG(54:6)_FA20:3	12.908	TAG	TAG	C00422	2.04656e-08	5.35951e-06	6.49045e-06	5.8982e-06	3.32843e-08	9.66507e-09	2.9686e-06	1.07919e-05	7.41177e-06	3.01905e-05	1.38311e-05	2.5918e-05	4.66446e-05	2.24646e-05	1.35713	0.0222866	0.0966513	7.56743	2.9198
1470	TAG(54:6)_FA20:4	13.1194	TAG	TAG	C00422	5.91386e-05	0.000108235	5.21761e-05	0.000103147	6.51792e-05	5.07201e-05	7.30993e-05	0.00029114	0.000498163	0.000333041	0.000475613	0.000356755	0.000890922	0.000474272	1.83757	0.00633653	0.0472952	6.48805	2.69779
1471	TAG(54:6)_FA20:5	13.1567	TAG	TAG	C00422	2.04656e-08	2.43387e-05	1.64702e-08	2.09011e-08	1.57191e-05	2.02205e-05	1.0056e-05	5.99857e-05	6.46211e-05	5.73296e-05	7.0055e-05	7.07719e-05	9.53629e-05	6.96877e-05	1.37755	9.16956e-06	0.00129902	6.92995	2.79284
1472	TAG(54:6)_FA22:5	13.0919	TAG	TAG	C00422	8.97536e-06	1.61312e-05	1.64702e-08	2.09011e-08	1.83991e-05	9.66507e-09	7.25878e-06	0.000116212	0.000167865	0.000110695	0.000131659	0.000141831	0.000320593	0.000164809	1.51801	0.00436562	0.0366619	22.7048	4.50493
1473	TAG(54:6)_FA22:6	13.2926	TAG	TAG	C00422	4.85742e-05	0.000164248	9.62187e-05	0.000176004	0.000127028	7.05353e-05	0.000113768	0.000581655	0.000714866	0.000625124	0.000672736	0.000723099	0.00128501	0.000767082	1.83813	0.00136265	0.017626	6.74251	2.75328
1474	TAG(54:6)_FA16:0	13.127	TAG	TAG	C00422	1.9029e-05	2.22271e-05	2.78621e-05	2.09011e-08	3.32843e-08	9.66507e-09	1.15303e-05	5.0832e-05	0.000115786	0.000142538	0.000138403	0.000139961	0.000196553	0.000130679	1.39593	0.0011891	0.0166605	11.3335	3.50252
1475	TAG(54:6)_FA16:1	12.9628	TAG	TAG	C00422	2.04656e-08	1.86695e-08	1.64702e-08	2.09011e-08	3.32843e-08	9.66507e-09	1.99093e-08	5.15594e-05	6.74988e-05	4.5205e-05	6.1777e-05	4.7347e-05	0.000103125	6.2752e-05	1.95655	0.000843572	0.0137892	3151.9	11.622
1476	TAG(54:6)_FA18:1	12.9298	TAG	TAG	C00422	2.04656e-08	1.13888e-05	1.64702e-08	2.09011e-08	1.38442e-05	1.00745e-05	5.89422e-06	1.41962e-05	1.90353e-05	1.45841e-05	1.93087e-05	2.21522e-05	4.69041e-05	2.26968e-05	1.26864	0.014175	0.073144	3.85068	1.94511
1479	TAG(55:5)_FA18:2	13.4654	TAG	TAG		2.04656e-08	3.18674e-06	1.64702e-08	2.09011e-08	3.32843e-08	9.66507e-09	5.47921e-07	3.97227e-08	8.71691e-06	3.55669e-06	4.27042e-06	1.66822e-05	1.01904e-05	7.24272e-06	1.44753	0.0383144	0.138388	13.2186	3.72449
1480	TAG(55:5)_FA20:4	13.6813	TAG	TAG		5.60706e-06	7.10505e-06	6.05067e-06	5.72822e-06	2.7334e-06	6.55977e-06	5.63069e-06	1.3552e-05	1.02581e-05	3.1673e-05	1.25278e-05	4.56051e-05	5.48403e-05	2.80761e-05	1.56962	0.0339555	0.12696	4.98625	2.31796
1490	TAG(55:7)_FA22:6	13.1127	TAG	TAG		7.20248e-06	6.12842e-06	3.55179e-06	2.09011e-08	3.32843e-08	8.95081e-06	4.31461e-06	2.86259e-05	8.91148e-05	6.25535e-05	2.36993e-05	3.5158e-06	7.48031e-05	4.70521e-05	1.26998	0.0253948	0.105124	10.9053	3.44695
1491	TAG(56:7)_FA20:4	13.1372	TAG	TAG	C00422	5.2012e-05	7.05034e-05	5.00484e-05	5.20866e-05	3.94728e-05	5.15597e-05	5.26138e-05	0.000190663	0.000384109	0.000231728	0.000256539	0.000311569	0.000465574	0.000306697	1.88317	0.00169767	0.020042	5.82921	2.5433
1492	TAG(56:7)_FA20:5	13.1827	TAG	TAG	C00422	4.1006e-06	1.05452e-05	1.64702e-08	8.0628e-06	1.83908e-05	3.27752e-06	7.3989e-06	2.14452e-05	3.13631e-05	2.75118e-05	2.4381e-05	1.22449e-05	2.63351e-05	2.38802e-05	1.09258	0.00143953	0.0179075	3.22753	1.69043
1493	TAG(56:7)_FA22:4	13.0214	TAG	TAG	C00422	6.92427e-06	1.86695e-08	9.1438e-06	8.69002e-06	3.32843e-08	9.66507e-09	4.13662e-06	9.11737e-06	1.97761e-05	1.52416e-05	2.54652e-05	2.13009e-05	3.81602e-05	2.15102e-05	1.28538	0.00292716	0.0300979	5.19996	2.3785
1494	TAG(56:7)_FA22:5	13.1112	TAG	TAG	C00422	3.19077e-05	1.59422e-05	1.86926e-05	2.09799e-05	2.58066e-05	1.6058e-05	2.15645e-05	9.35918e-05	0.000199294	0.00018272	7.30939e-05	0.000219895	0.000380821	0.000191569	1.80896	0.012698	0.0688934	8.88355	3.15114
1495	TAG(56:7)_FA22:6	13.3087	TAG	TAG	C00422	6.7457e-05	8.29151e-05	8.99013e-05	0.000109935	6.3145e-05	4.37073e-05	7.61768e-05	0.000430567	0.000631679	0.000614304	0.000706548	0.000521364	0.00111731	0.000670295	1.88765	0.00165082	0.019671	8.79921	3.13737
1496	TAG(56:7)_FA16:0	13.1072	TAG	TAG	C00422	1.71414e-05	1.38158e-05	9.57955e-06	9.30574e-06	9.81883e-06	1.30676e-05	1.21215e-05	1.37218e-05	7.11565e-05	2.75706e-05	3.36081e-05	6.96997e-05	0.000111499	5.45426e-05	1.5203	0.0350855	0.128916	4.49966	2.16982
1497	TAG(56:7)_FA16:1	13.0696	TAG	TAG	C00422	3.29135e-06	2.40503e-06	2.15956e-06	6.9974e-06	3.32843e-08	9.66507e-09	2.48271e-06	6.34872e-06	3.19271e-05	4.08573e-06	9.76406e-06	2.31085e-05	1.81647e-05	1.55665e-05	1.24252	0.0301652	0.11834	6.26994	2.64845
1498	TAG(56:7)_FA18:0	13.2355	TAG	TAG	C00422	4.20674e-06	1.86695e-08	3.23091e-06	2.09011e-08	3.32843e-08	9.66507e-09	1.25336e-06	3.97227e-08	6.96032e-06	1.58382e-05	6.6813e-06	1.87327e-05	1.00776e-05	9.72164e-06	1.19402	0.0267784	0.109431	7.75645	2.9554
1499	TAG(56:7)_FA18:1	13.1366	TAG	TAG	C00422	1.05195e-05	1.83103e-05	2.32141e-05	2.17231e-05	2.15435e-05	9.66507e-09	1.58867e-05	6.46154e-05	0.00011532	9.92815e-05	9.72985e-05	6.07606e-05	0.000124987	9.37105e-05	1.14879	0.000408535	0.00840132	5.89868	2.56039
1500	TAG(56:7)_FA18:2	13.1231	TAG	TAG	C00422	2.00123e-05	1.92525e-05	8.34314e-06	2.08852e-05	1.67209e-05	1.64165e-05	1.69384e-05	5.66245e-05	6.3229e-05	9.42489e-05	0.00010005	7.40691e-05	0.000116196	8.40696e-05	1.84703	0.000685891	0.0125143	4.96325	2.31128
1501	TAG(56:7)_FA18:3	13.0063	TAG	TAG	C00422	2.04656e-08	1.86695e-08	1.64702e-08	2.09011e-08	3.32843e-08	9.66507e-09	1.99093e-08	3.97227e-08	7.79052e-06	5.25988e-06	5.74407e-06	7.59017e-06	1.4732e-05	6.85939e-06	1.71436	0.0170391	0.0798709	344.532	8.42849
1502	TAG(56:7)_FA20:3	12.9891	TAG	TAG	C00422	2.04656e-08	2.46561e-05	1.28974e-05	8.25691e-06	3.32843e-08	7.56154e-06	8.90428e-06	1.9545e-05	2.31461e-05	3.12518e-05	7.05338e-05	3.3926e-05	0.000108677	4.78466e-05	1.18555	0.0404329	0.14184	5.37344	2.42585
1503	TAG(56:6)_FA20:4	13.5235	TAG	TAG	C00422	4.84788e-05	5.43434e-05	9.05821e-05	5.60645e-05	5.54614e-05	2.87347e-05	5.56108e-05	0.000205884	0.000303803	0.000205105	0.000268707	0.000288263	0.000593984	0.000310958	1.80568	0.00721803	0.0492139	5.59168	2.48328
1505	TAG(56:6)_FA22:4	13.4269	TAG	TAG	C00422	2.97451e-05	3.76767e-05	2.72777e-05	3.62337e-05	1.87009e-05	2.04335e-05	2.83446e-05	0.000118554	0.000175754	0.000145584	0.000150074	0.000136937	0.000270567	0.000166245	1.87329	0.00143229	0.0179075	5.86514	2.55217
1506	TAG(56:6)_FA22:5	13.4666	TAG	TAG	C00422	2.48289e-05	7.72742e-05	7.07066e-05	6.83364e-05	6.22408e-05	5.8461e-05	6.0308e-05	0.000262982	0.000284741	0.000257698	0.000324437	0.000264568	0.00064548	0.000339984	1.80896	0.00605309	0.0459474	5.63747	2.49505
1507	TAG(56:6)_FA22:6	13.3163	TAG	TAG	C00422	4.03694e-06	1.86695e-08	8.59087e-06	1.83342e-05	6.87949e-06	9.66507e-09	6.31164e-06	3.01227e-05	7.46976e-05	5.88661e-05	6.8604e-05	5.73162e-05	9.13884e-05	6.34992e-05	1.34857	0.000600434	0.0115993	10.0606	3.33065
1508	TAG(56:6)_FA16:0	13.4483	TAG	TAG	C00422	9.6407e-06	2.32207e-05	1.35419e-05	4.29581e-05	8.96645e-06	1.90919e-05	1.957e-05	8.01927e-05	0.000124646	0.000111078	0.000124348	0.000106902	0.000196009	0.000123863	1.79601	0.000754842	0.0130057	6.32922	2.66203
1509	TAG(56:6)_FA18:0	13.5509	TAG	TAG	C00422	6.60488e-06	2.15079e-05	2.34639e-05	1.31148e-05	6.03481e-06	6.3807e-06	1.28512e-05	4.0283e-05	9.21234e-05	5.05295e-05	5.03861e-05	8.11455e-05	0.000149855	7.73871e-05	1.70832	0.0109412	0.0623739	6.0218	2.59019
1510	TAG(56:6)_FA18:1	13.3465	TAG	TAG	C00422	1.29403e-05	3.92106e-05	2.72094e-05	6.62132e-05	2.1349e-05	1.71866e-05	3.06848e-05	7.7942e-05	0.000184781	0.000155893	0.000191004	0.000170463	0.000314125	0.000182368	1.74287	0.00384092	0.0343093	5.94326	2.57125
1511	TAG(56:6)_FA18:2	13.3054	TAG	TAG	C00422	5.71863e-06	1.07479e-05	9.65426e-06	1.70985e-05	6.07374e-06	3.76329e-06	8.84272e-06	3.92432e-05	3.01214e-05	4.5262e-05	3.49282e-05	7.45711e-05	0.000108791	5.54862e-05	1.73797	0.0127652	0.0689644	6.27478	2.64957
1513	TAG(56:6)_FA20:2	13.3074	TAG	TAG	C00422	2.45611e-06	5.48906e-06	1.64702e-08	5.06198e-06	8.79153e-06	9.66507e-09	3.63747e-06	1.70981e-05	4.16656e-05	1.30225e-05	1.13526e-05	2.54451e-05	2.40165e-05	2.21001e-05	1.28336	0.00832464	0.0538065	6.07567	2.60304
1514	TAG(56:6)_FA20:3	13.3445	TAG	TAG	C00422	1.48724e-05	2.73863e-05	1.88473e-05	3.81278e-05	1.85509e-05	1.00349e-05	2.13033e-05	9.51035e-05	0.000128986	9.30355e-05	0.000136425	9.92776e-05	0.000194089	0.000124486	1.82846	0.000914337	0.0142168	5.84352	2.54684
1515	TAG(56:5)_FA20:3	13.7024	TAG	TAG	C00422	2.25773e-05	1.13983e-05	7.94327e-06	1.4107e-05	1.9262e-05	8.24917e-06	1.39228e-05	6.89377e-05	0.000119686	5.12256e-05	3.32204e-05	7.45991e-05	0.000166377	8.56743e-05	1.73196	0.0154408	0.0773057	6.15351	2.62141
1516	TAG(56:5)_FA20:4	13.8958	TAG	TAG	C00422	4.94434e-05	7.89924e-05	5.4759e-05	6.88324e-05	5.98133e-05	6.47448e-05	6.27642e-05	0.000149828	0.000358193	0.000194239	0.00029334	0.000267964	0.000448132	0.000285283	1.82812	0.00389376	0.0344639	4.54531	2.18438
1517	TAG(56:5)_FA22:4	13.7684	TAG	TAG	C00422	4.24498e-05	4.37497e-05	2.88986e-05	4.07009e-05	3.50914e-05	3.75975e-05	3.80813e-05	0.000164625	0.000301626	0.000275857	0.00016737	0.000183098	0.000426472	0.000253175	1.88166	0.0036791	0.0343093	6.64826	2.73298
1518	TAG(56:5)_FA22:5	13.625	TAG	TAG	C00422	2.04656e-08	1.86695e-08	1.64702e-08	1.15427e-05	8.09985e-06	9.66507e-09	3.28464e-06	9.93896e-06	9.33882e-06	7.97516e-06	1.94642e-05	8.37548e-06	2.26195e-05	1.2952e-05	1.42518	0.0163612	0.078932	3.94321	1.97937
1519	TAG(56:5)_FA16:0	13.7755	TAG	TAG	C00422	1.17145e-05	2.31681e-05	1.32881e-05	2.57298e-05	1.17491e-05	6.55144e-06	1.53668e-05	5.25909e-05	0.000112523	7.46197e-05	3.50171e-05	3.73809e-05	6.25435e-05	6.24458e-05	1.69747	0.00910404	0.055806	4.06368	2.02279
1520	TAG(56:5)_FA18:0	13.7477	TAG	TAG	C00422	4.01533e-05	4.93953e-05	4.94252e-05	6.38318e-05	4.0262e-05	3.11132e-05	4.56968e-05	0.000151733	0.000259471	0.000153602	0.000162189	0.000223861	0.000387253	0.000223018	1.83232	0.00490556	0.0397182	4.88039	2.287
1521	TAG(56:5)_FA18:1	13.7044	TAG	TAG	C00422	1.78778e-05	4.30024e-05	1.74816e-05	1.63176e-05	1.44442e-05	1.0874e-05	1.99996e-05	7.36215e-05	0.000106175	7.68747e-05	0.00010829	9.6172e-05	0.000149857	0.000101832	1.81866	5.41515e-05	0.00276173	5.09169	2.34814
1522	TAG(56:5)_FA18:2	13.6512	TAG	TAG	C00422	2.04656e-08	5.80589e-06	4.28476e-06	2.09011e-08	5.70471e-06	6.34861e-06	3.69756e-06	2.13751e-05	1.63972e-05	2.54265e-05	3.23275e-05	2.01097e-05	6.22787e-05	2.96525e-05	1.32519	0.0124587	0.0685761	8.01947	3.00351
1523	TAG(56:5)_FA20:1	13.6683	TAG	TAG	C00422	2.04656e-08	1.86695e-08	4.46968e-06	2.09011e-08	3.32843e-08	9.66507e-09	7.62111e-07	1.26637e-05	7.36199e-06	3.12015e-08	2.06761e-05	7.63903e-06	1.96393e-05	1.13352e-05	1.39616	0.021388	0.0940335	14.8735	3.89467
1524	TAG(56:5)_FA20:2	13.6547	TAG	TAG	C00422	3.61165e-06	1.15258e-05	4.29556e-06	9.80756e-06	4.20748e-06	3.27741e-06	6.12091e-06	8.26324e-06	3.88792e-05	4.65853e-05	3.2265e-05	2.38013e-05	7.05647e-05	3.67265e-05	1.62586	0.01597	0.0783143	6.00016	2.585
1525	TAG(56:4)_FA20:1	13.9981	TAG	TAG	C00422	2.04656e-08	1.71307e-05	1.38935e-05	2.01651e-05	3.32843e-08	9.66507e-09	8.54212e-06	4.0937e-05	5.83159e-05	5.29676e-05	6.18588e-05	2.4479e-05	9.79064e-05	5.60775e-05	1.33717	0.00130819	0.0173265	6.56482	2.71475
1526	TAG(56:4)_FA20:2	13.9914	TAG	TAG	C00422	2.04656e-08	1.86695e-08	1.64702e-08	2.09011e-08	3.32843e-08	9.66507e-09	1.99093e-08	1.58335e-05	3.39755e-05	3.92894e-05	3.9429e-05	2.36387e-05	8.36061e-05	3.92954e-05	1.94817	0.00959044	0.0574075	1973.72	10.9467
1527	TAG(56:4)_FA20:3	14.082	TAG	TAG	C00422	1.93213e-05	7.49048e-06	3.16996e-06	4.22199e-05	1.03113e-05	2.17951e-05	1.73847e-05	6.96171e-05	0.000139678	9.76351e-05	8.98583e-05	9.18486e-05	0.000209138	0.000116296	1.67933	0.00417588	0.0359746	6.68956	2.74191
1528	TAG(56:4)_FA20:4	13.8931	TAG	TAG	C00422	2.24792e-05	1.20105e-05	1.35493e-05	1.09615e-05	6.18158e-06	9.66507e-09	1.08653e-05	2.98405e-05	4.5853e-05	2.93126e-05	3.87105e-05	3.42695e-05	3.60122e-05	3.56664e-05	1.01373	9.52268e-05	0.00379419	3.2826	1.71484
1529	TAG(56:4)_FA22:4	14.0682	TAG	TAG	C00422	4.15086e-05	5.13384e-05	3.7683e-05	9.95205e-05	5.16566e-05	3.03364e-05	5.20073e-05	0.000140153	0.000274751	0.000211875	0.000247444	0.000178168	0.00033257	0.000230827	1.80285	0.000855037	0.0137996	4.43836	2.15003
1530	TAG(56:4)_FA16:0	14.0207	TAG	TAG	C00422	1.99415e-05	2.098e-05	7.71703e-06	3.35571e-05	2.375e-05	9.68981e-06	1.92726e-05	3.15176e-05	7.70346e-05	5.40072e-05	9.65745e-05	6.92438e-05	0.000105277	7.22758e-05	1.63113	0.00377257	0.0343093	3.75019	1.90696
1531	TAG(56:4)_FA18:0	14.0586	TAG	TAG	C00422	2.63997e-05	7.32255e-05	3.11246e-05	4.76131e-05	2.3278e-05	2.94371e-05	3.8513e-05	8.95127e-05	0.000116291	0.000200936	0.000101455	0.000127198	0.000270915	0.000151051	1.70027	0.0101064	0.0591087	3.92209	1.97162
1532	TAG(56:4)_FA18:1	13.9871	TAG	TAG	C00422	3.01455e-05	4.05048e-05	3.10445e-05	2.09011e-08	1.31676e-05	9.66507e-09	1.91488e-05	5.82264e-05	0.000104576	7.94471e-05	7.56573e-05	8.62804e-05	0.000189287	9.89124e-05	1.16673	0.00700576	0.0488465	5.16545	2.36889
1533	TAG(56:4)_FA18:2	14.0099	TAG	TAG	C00422	8.23642e-06	1.59429e-05	1.64702e-08	2.09011e-08	3.32843e-08	9.66507e-09	4.04327e-06	2.40297e-05	2.01654e-05	1.0284e-05	1.02193e-05	2.92554e-05	6.497e-05	2.64873e-05	1.45803	0.041805	0.145235	6.55095	2.71171
1535	TAG(56:3)_FA18:1	14.3141	TAG	TAG	C00422	2.04656e-08	1.86695e-08	3.86571e-05	4.65658e-05	3.32843e-08	9.66507e-09	1.42175e-05	3.97227e-08	7.47639e-05	7.19473e-05	3.29455e-05	3.83936e-05	7.82854e-05	4.93959e-05	1.06718	0.0473138	0.157507	3.4743	1.79672
1536	TAG(56:3)_FA18:2	14.3742	TAG	TAG	C00422	9.96143e-06	7.28324e-06	6.25392e-06	1.29994e-05	5.44094e-06	1.04039e-05	8.7238e-06	2.07531e-05	1.78073e-05	9.00093e-06	2.68519e-05	1.27872e-05	2.32796e-05	1.84133e-05	1.4046	0.00835584	0.0538065	2.1107	1.07772
1537	TAG(56:3)_FA20:0	14.381	TAG	TAG	C00422	2.04656e-08	1.86695e-08	1.64702e-08	2.09011e-08	1.83237e-05	9.66507e-09	3.06831e-06	2.25196e-05	2.97558e-05	2.44925e-05	4.25831e-05	3.45097e-08	2.84603e-05	2.4641e-05	1.40429	0.00749771	0.0503136	8.03079	3.00554
1538	TAG(56:3)_FA20:1	14.3111	TAG	TAG	C00422	1.48232e-05	2.8098e-05	1.02094e-05	2.0088e-05	7.65527e-06	3.0251e-05	1.85208e-05	6.16313e-05	4.02906e-05	4.86129e-05	3.83239e-05	2.89663e-05	8.91635e-05	5.11647e-05	1.49971	0.00679201	0.0481674	2.76255	1.466
1539	TAG(56:3)_FA16:0	14.3392	TAG	TAG	C00422	8.8435e-06	1.86695e-08	6.78618e-06	1.1185e-05	3.32843e-08	8.72133e-06	5.93133e-06	3.2041e-05	1.63412e-05	5.97133e-05	2.51464e-05	4.63156e-05	4.82335e-05	3.79652e-05	1.22953	0.00375542	0.0343093	6.40079	2.67825
1540	TAG(56:3)_FA18:0	14.3414	TAG	TAG	C00422	1.38402e-05	6.38568e-05	2.70696e-05	4.82221e-05	3.21702e-05	4.28855e-05	3.80074e-05	9.78572e-05	0.0001692	9.30687e-05	0.000152631	0.000200706	9.72285e-05	0.000135115	1.69124	0.000645311	0.0122802	3.55497	1.82984
1541	TAG(56:2)_FA16:0	14.66	TAG	TAG	C00422	4.84567e-05	0.000102403	6.4488e-05	0.00011635	6.05603e-05	2.70538e-05	6.98853e-05	9.45448e-05	0.000155485	0.000156709	0.000100413	9.20883e-05	0.000123301	0.000120424	1.28418	0.0201046	0.0902585	1.72316	0.785056
1542	TAG(56:2)_FA18:0	14.6662	TAG	TAG	C00422	5.66027e-05	8.39458e-05	1.66766e-05	5.40658e-05	6.90726e-05	2.44029e-05	5.07944e-05	0.000112923	0.000145213	9.26146e-05	0.000143088	9.31364e-05	8.30963e-05	0.000111679	1.44407	0.00254711	0.0275217	2.19864	1.13661
1543	TAG(56:2)_FA20:0	14.6894	TAG	TAG	C00422	2.04656e-08	4.12327e-05	1.64702e-08	6.44888e-05	3.32843e-08	9.66507e-09	1.76336e-05	5.34616e-05	6.26806e-05	6.20713e-05	4.82959e-05	3.68904e-05	9.41403e-05	5.959e-05	1.41229	0.0134329	0.0710663	3.37935	1.75675
1544	TAG(56:2)_FA20:1	14.6556	TAG	TAG	C00422	2.37432e-05	2.37073e-05	1.64702e-08	1.48553e-05	1.51406e-05	9.66507e-09	1.29121e-05	2.01716e-05	8.31073e-05	5.60289e-05	4.25071e-05	6.70765e-05	0.000103799	6.21151e-05	1.15799	0.0079426	0.0521139	4.81061	2.26622
1551	TAG(56:9)_FA22:6	12.5496	TAG	TAG	C00422	8.80987e-06	1.86695e-08	1.64702e-08	1.51948e-05	6.62015e-06	9.66507e-09	5.1116e-06	2.92723e-05	6.44289e-05	6.86293e-05	7.56005e-05	6.39392e-05	0.000153045	7.58192e-05	1.46479	0.00797037	0.0521139	14.8328	3.89072
1553	TAG(56:8)_FA20:4	12.7582	TAG	TAG	C00422	2.04656e-08	9.88459e-06	1.55409e-05	8.57138e-06	7.36808e-06	9.66507e-09	6.89918e-06	1.98829e-05	4.3057e-05	5.0525e-05	7.54932e-05	7.21895e-05	0.000112956	6.23506e-05	1.3045	0.00761127	0.0508082	9.03739	3.17591
1554	TAG(56:8)_FA20:5	12.7983	TAG	TAG	C00422	2.04656e-08	1.86695e-08	1.64702e-08	2.09011e-08	3.32843e-08	9.66507e-09	1.99093e-08	1.48613e-05	1.11899e-05	7.62514e-06	1.76156e-05	2.72671e-05	3.47158e-05	1.88791e-05	1.94305	0.00634312	0.0472952	948.257	9.88913
1556	TAG(56:8)_FA22:6	12.939	TAG	TAG	C00422	2.63317e-05	6.01996e-05	5.65671e-05	6.68091e-05	5.74671e-05	2.87262e-05	4.93501e-05	0.000199576	0.000394527	0.000295254	0.000319804	0.000320548	0.000662492	0.000365367	1.84122	0.00437068	0.0366619	7.40356	2.88822
1557	TAG(56:8)_FA16:0	12.9405	TAG	TAG	C00422	5.0204e-06	9.98777e-06	7.86169e-06	8.71588e-06	4.74844e-06	1.10528e-05	7.89783e-06	2.42984e-05	7.03402e-05	3.2589e-05	2.77925e-05	4.90624e-05	9.46353e-05	4.97863e-05	1.76582	0.0139342	0.0725149	6.30379	2.65622
1558	TAG(56:8)_FA16:1	12.7162	TAG	TAG	C00422	2.04656e-08	2.40361e-06	1.64702e-08	2.09011e-08	5.38504e-06	9.66507e-09	1.30936e-06	2.06652e-05	1.55102e-05	1.6321e-05	2.34771e-08	9.11122e-06	3.49756e-06	1.08548e-05	1.2177	0.0322678	0.123134	8.29015	3.0514
1559	TAG(56:8)_FA18:1	12.8035	TAG	TAG	C00422	2.04656e-08	1.86695e-08	1.64702e-08	2.09011e-08	3.32843e-08	9.66507e-09	1.99093e-08	3.97227e-08	1.57869e-05	1.68634e-05	1.57356e-05	5.91087e-06	1.87031e-08	9.0592e-06	1.47199	0.0402293	0.141692	455.023	8.8298
1560	TAG(56:8)_FA18:2	12.755	TAG	TAG	C00422	4.05772e-06	6.32285e-06	1.12417e-05	1.59557e-05	5.97463e-06	4.9319e-06	8.08075e-06	1.84101e-05	2.57337e-05	4.50086e-05	3.33351e-05	7.41343e-05	9.27334e-05	4.82259e-05	1.67181	0.0195312	0.0886203	5.96799	2.57725
1564	TAG(58:9)_FA18:1	12.9531	TAG	TAG	C00422	8.42041e-06	1.01527e-05	1.17547e-05	5.85832e-06	9.09989e-06	6.85982e-06	8.69097e-06	1.79867e-05	4.62349e-05	3.52228e-05	1.83663e-05	1.48578e-05	2.4412e-05	2.61801e-05	1.67892	0.0163797	0.078932	3.01233	1.59088
1565	TAG(58:9)_FA18:2	12.7451	TAG	TAG	C00422	9.83447e-06	8.9815e-06	5.62265e-06	2.10965e-05	3.32843e-08	9.66507e-09	7.59634e-06	2.89972e-05	3.48443e-05	1.09216e-05	1.86847e-05	1.30226e-05	4.03427e-05	2.44688e-05	1.07566	0.0166339	0.0791354	3.22113	1.68757
1566	TAG(58:9)_FA20:4	12.8455	TAG	TAG	C00422	2.197e-05	0.000110233	9.21423e-05	0.000138607	7.93718e-05	1.95246e-05	7.69748e-05	0.000247471	0.000400282	0.000291941	0.000312054	0.000338152	0.000719569	0.000384911	1.6353	0.00597131	0.045864	5.00049	2.32207
1567	TAG(58:9)_FA22:5	12.9134	TAG	TAG	C00422	3.22942e-05	4.07281e-05	2.46186e-05	7.60999e-05	2.44789e-05	2.42425e-05	3.7077e-05	9.00332e-05	0.000195772	0.0001537	0.000127544	0.000134624	0.00033337	0.000172507	1.72944	0.0109455	0.0623739	4.65267	2.21806
1568	TAG(58:9)_FA22:6	12.9531	TAG	TAG	C00422	3.01236e-05	4.0374e-05	5.3246e-05	0.000162472	6.414e-05	3.42803e-05	6.4106e-05	0.000210731	0.000628732	0.000442546	0.000323982	0.000531065	0.000843307	0.000496727	1.7749	0.00464057	0.0381888	7.74853	2.95392
1569	TAG(58:8)_FA18:2	13.0882	TAG	TAG	C00422	2.04656e-08	1.86695e-08	1.64702e-08	2.09011e-08	3.32843e-08	9.66507e-09	1.99093e-08	2.0695e-05	4.65112e-05	3.12015e-08	5.80516e-05	1.65334e-05	0.000104948	4.11284e-05	1.66473	0.0442309	0.150787	2065.79	11.0125
1570	TAG(58:8)_FA20:3	13.0534	TAG	TAG	C00422	2.43411e-05	2.2532e-05	1.65914e-05	3.92719e-05	2.21869e-05	9.15519e-06	2.23464e-05	0.000104422	0.000179521	0.000112469	0.000201274	0.000139258	0.000240087	0.000162839	1.83719	0.00111928	0.0160346	7.28701	2.86533
1571	TAG(58:8)_FA20:4	13.1918	TAG	TAG	C00422	2.82012e-05	5.83337e-05	2.79101e-05	4.76639e-05	1.19369e-05	1.79527e-05	3.19998e-05	9.83512e-05	0.000215175	0.000198713	0.000206444	0.000117502	0.000319655	0.00019264	1.74291	0.00363574	0.0343093	6.02005	2.58978
1572	TAG(58:8)_FA22:5	13.1232	TAG	TAG	C00422	1.97134e-05	4.66291e-05	3.62688e-05	9.72067e-05	2.04783e-05	3.18549e-05	4.20252e-05	0.000197226	0.000236545	0.000227769	0.000272545	0.000237199	0.000508709	0.000279999	1.78931	0.00313359	0.0312135	6.66264	2.73609
1573	TAG(58:8)_FA22:6	13.3354	TAG	TAG	C00422	3.48583e-05	5.10991e-05	9.48318e-05	6.51186e-05	4.40393e-05	3.42553e-05	5.40337e-05	0.000296776	0.000329717	0.000318674	0.000341657	0.000346633	0.000709962	0.00039057	1.85317	0.00312176	0.0312135	7.22826	2.85365
1574	TAG(58:8)_FA18:1	13.1319	TAG	TAG	C00422	1.08619e-05	8.81121e-06	1.64702e-08	7.17361e-06	3.90182e-06	9.66507e-09	5.12911e-06	2.06298e-05	3.8919e-05	2.03261e-05	1.68038e-05	3.63652e-05	3.3349e-05	2.77321e-05	1.24411	0.000384456	0.00840132	5.40681	2.43478
1575	TAG(58:7)_FA18:2	13.4429	TAG	TAG	C00422	1.14298e-05	1.91976e-05	1.38156e-05	1.15676e-05	3.32843e-08	1.22082e-05	1.13753e-05	5.47691e-05	3.77387e-05	3.55664e-05	2.60751e-05	1.89864e-05	7.4575e-05	4.12851e-05	1.01392	0.0139112	0.0725149	3.62935	1.85971
1576	TAG(58:7)_FA20:4	13.4392	TAG	TAG	C00422	2.14344e-05	5.09863e-05	5.41032e-05	2.39503e-05	1.60811e-05	3.16966e-05	3.3042e-05	0.000118601	0.000231195	4.33958e-05	0.000116251	0.00012825	0.000209248	0.000141157	1.59542	0.0109582	0.0623739	4.27204	2.09493
1577	TAG(58:7)_FA22:4	13.438	TAG	TAG	C00422	2.40691e-05	3.41862e-05	5.03317e-05	5.12542e-05	2.90597e-05	2.42757e-05	3.55294e-05	0.000117253	0.000233919	0.000175983	0.000201277	0.000136978	0.000415054	0.000213411	1.80275	0.0095079	0.0574075	6.00659	2.58655
1578	TAG(58:7)_FA22:5	13.4946	TAG	TAG	C00422	2.66028e-05	4.25658e-05	5.82585e-05	0.000106337	7.1246e-05	1.0365e-05	5.25625e-05	0.000138593	0.000216768	0.000158565	0.000155237	0.000200676	0.000349749	0.000203265	1.57409	0.00143743	0.0179075	3.8671	1.95125
1579	TAG(58:7)_FA22:6	13.3379	TAG	TAG	C00422	1.19241e-05	1.86695e-08	1.20817e-05	9.96723e-06	8.80851e-06	4.11781e-06	7.81967e-06	3.21809e-05	9.2793e-05	3.29541e-05	3.11114e-05	3.31305e-05	8.00875e-05	5.03762e-05	1.20134	0.0135073	0.0711643	6.44225	2.68756
1580	TAG(58:7)_FA16:0	13.4531	TAG	TAG	C00422	7.05901e-06	1.68148e-05	8.04864e-06	9.72054e-06	3.32843e-08	6.6808e-06	8.05951e-06	4.09895e-05	6.20054e-05	6.16122e-05	6.32313e-05	7.3918e-05	7.93218e-05	6.3513e-05	1.33426	2.4936e-06	0.000533391	7.88051	2.97829
1581	TAG(58:7)_FA18:0	13.5414	TAG	TAG	C00422	2.51576e-05	2.10123e-05	1.4855e-05	2.09011e-08	3.32843e-08	1.37262e-05	1.24675e-05	3.50085e-05	5.45112e-05	9.88147e-05	8.80285e-05	6.03382e-05	6.24147e-05	6.65193e-05	1.18537	0.000404688	0.00840132	5.3354	2.4156
1582	TAG(58:7)_FA18:1	13.446	TAG	TAG	C00422	2.04656e-08	1.86695e-08	2.47105e-05	4.69112e-05	1.57889e-05	9.66507e-09	1.45766e-05	4.94046e-05	9.0724e-05	7.92401e-05	7.91999e-05	7.01785e-05	0.000117542	8.10482e-05	1.32455	0.000251629	0.00654748	5.56017	2.47513
1583	TAG(58:6)_FA20:4	13.9242	TAG	TAG	C00422	1.03873e-05	1.18426e-05	1.95685e-05	3.11156e-05	8.71462e-06	9.66507e-09	1.36064e-05	4.04099e-05	7.25227e-05	6.93568e-05	5.21426e-05	1.51429e-05	8.48777e-05	5.57421e-05	1.03052	0.00375001	0.0343093	4.09676	2.03448
1584	TAG(58:6)_FA18:1	13.7821	TAG	TAG	C00422	1.59088e-05	1.3342e-05	1.09942e-05	2.09011e-08	3.32843e-08	9.66507e-09	6.71814e-06	4.12839e-05	0.000118424	4.74901e-05	5.22553e-05	7.77022e-05	0.000131625	7.81301e-05	1.41188	0.00564904	0.0441872	11.6297	3.53974
1585	TAG(58:6)_FA18:0	13.8687	TAG	TAG	C00422	2.04656e-08	1.86695e-08	1.64702e-08	5.00156e-05	3.32843e-08	2.19387e-05	1.20072e-05	6.67647e-05	0.000127466	0.000115131	9.80465e-05	6.31557e-05	0.000203687	0.000112375	1.51408	0.00127407	0.0172813	9.35898	3.22635
1587	TAG(58:6)_FA22:5	13.855	TAG	TAG	C00422	2.76167e-05	5.41591e-05	9.44732e-06	3.98624e-05	3.00973e-05	9.66507e-09	2.68654e-05	0.000117078	0.000238522	0.000148321	0.000100846	0.00019766	0.000390968	0.000198899	1.17795	0.0103584	0.0600315	7.40354	2.88822
1588	TAG(58:6)_FA22:4	13.797	TAG	TAG	C00422	1.27668e-05	7.62926e-06	1.18732e-05	2.49995e-05	2.86032e-05	1.71545e-05	1.71711e-05	7.2527e-05	0.000166795	9.39258e-05	9.25387e-05	0.000116344	0.000258601	0.000133455	1.80073	0.0089957	0.0556773	7.7721	2.9583
1589	TAG(58:5)_FA18:1	14.0431	TAG	TAG	C00422	1.0203e-05	2.68275e-05	1.80959e-05	2.09011e-08	1.76811e-05	9.66507e-09	1.21397e-05	4.34655e-05	0.000164021	6.00957e-05	5.15676e-05	5.15662e-05	0.000117961	8.14462e-05	1.22297	0.0165141	0.0791354	6.70909	2.74612
1592	TAG(58:10)_FA18:2	12.5712	TAG	TAG	C00422	2.04656e-08	1.86695e-08	1.16948e-05	2.09011e-08	8.59105e-06	9.66507e-09	3.39259e-06	2.00216e-05	2.40487e-05	3.12015e-08	1.35329e-05	1.59604e-05	1.83124e-05	1.53179e-05	1.11233	0.0142272	0.073144	4.51509	2.17476
1593	TAG(58:10)_FA20:4	12.6202	TAG	TAG	C00422	3.88034e-05	2.59056e-05	3.68369e-05	4.29374e-05	1.59317e-05	1.36732e-05	2.90147e-05	8.72722e-05	0.000215277	0.000182316	0.000178854	0.000173198	0.000414127	0.000208507	1.76963	0.00987093	0.0585369	7.18627	2.84524
1595	TAG(58:10)_FA22:5	12.5546	TAG	TAG	C00422	2.04656e-08	1.86695e-08	1.64702e-08	2.09011e-08	3.32843e-08	5.51223e-06	9.37003e-07	3.78896e-05	3.16393e-05	2.11504e-05	2.16262e-05	1.39659e-05	4.04381e-05	2.77849e-05	1.76063	0.00122334	0.0167716	29.653	4.8901
1597	TAG(60:11)_FA22:5	12.5993	TAG	TAG		2.04656e-08	1.58084e-05	1.64702e-08	2.09011e-08	2.54983e-05	9.66507e-09	6.8957e-06	9.98987e-05	7.81176e-05	6.67078e-05	0.000124185	0.000108618	0.000217058	0.000115764	1.59393	0.00373116	0.0343093	16.7879	4.06935
1598	TAG(60:11)_FA22:6	12.8168	TAG	TAG		3.97385e-05	2.56939e-05	4.14952e-05	5.30535e-05	4.77776e-05	2.05469e-05	3.80509e-05	0.000229648	0.000279575	0.000234805	0.000306978	0.000336459	0.000581186	0.000328108	1.86992	0.00274933	0.0292116	8.62288	3.10817
1599	TAG(60:10)_FA22:5	12.8455	TAG	TAG		2.04656e-08	2.06308e-05	1.64702e-08	4.00071e-05	3.32843e-08	9.66507e-09	1.01196e-05	9.77356e-05	0.000124192	0.000182324	0.000171344	0.00013689	0.000345808	0.000176382	1.58283	0.00532258	0.0421508	17.4297	4.12348
1601	TAG(60:12)_FA22:6	12.4324	TAG	TAG	C00422	3.23692e-05	3.49763e-05	1.64702e-08	4.90887e-05	1.70461e-05	9.66507e-09	2.22511e-05	0.000206337	0.00037157	0.000274235	0.000353672	0.000258111	0.000465608	0.000321589	1.35926	0.000406122	0.00840132	14.4527	3.85327
